# Supplementary material for: catena-Poly[[aqua­(3-methyl­benzoato-κ2 O,O′)lead(II)]-μ-3-methyl­benzoato-κ4 O:O,O′:O′]
Source: Acta Crystallogr Sect E Struct Rep Online. 2009 Jun 6;65(Pt 7):m709–10. doi: 10.1107/S1600536809019771 (PMC2969469; doi:10.1107/S1600536809019771)
Supplement: Supplementary file 1 [file e-65-0m709-sup1.cif]

##############################################################################
###                                                                        ###
###        Electronic paper (Acta Crystallographica Section E)             ###
###                                                                        ###
##############################################################################
#                                                                            #
# This CIF contains the data in a paper accepted for publication in Acta     #
# Crystallographica Section E. It conforms to the requirements of Notes      #
# for Authors for Section E, and has been peer reviewed under the auspices   #
# of the IUCr Commission on Journals.                                        #
#                                                                            #
# Full details of the Crystallographic Information File format               #
# are given in the paper "The Crystallographic Information File (CIF):       #
# a New Standard Archive File for Crystallography" by S. R. Hall, F. H.      #
# Allen and I. D. Brown [Acta Cryst. (1991), A47, 655-685].                  #
#                                                                            #
# The current version of the core CIF dictionary is obtainable from          #
# ftp://ftp.iucr.org/pub/cif_core.dic. The current version number is 2.4.    #
#                                                                            #
# Software is freely available for graphical display of the structure(s) in  #
# this CIF.  For information consult the CIF home page http://www.iucr.org/  #
# cif/home.html                                                              #
#                                                                            #
# This file may be used for bona fide research purposes within the           #
# scientific community so long as proper attribution is given to the journal # 
# article from which it was obtained.                                        #
#                                                                            #
##############################################################################
                                             
data_global
_audit_creation_method     'from SHELXL-97 with Word-Perfect Macro PRPKAPPA'
_journal_date_recd_electronic     2009-05-10
_journal_date_accepted     2009-05-25
_journal_name_full     'Acta Crystallographica, Section E'
_journal_year     2009
_journal_volume     65
_journal_issue      7
_journal_page_first     m709
_journal_page_last     m710
_journal_paper_category     QM
_journal_coeditor_code     FJ2218
_publ_contact_author_name     'Dr Yang Juan'
_publ_contact_author_address
;
Department of Physical Chemistry
Henan Polytechnic University
Jiaozuo
454003
China
;
_publ_contact_author_email     yangjuan0302@yahoo.cn
_publ_contact_author_fax     '+86391-3987811'
_publ_contact_author_phone     '+86391-3989667'
_publ_section_title
;\
<i>catena</i>-Poly[[aqua(3-methylbenzoato-\k^2^<i>O</i>,<i>O</i>')lead(II)]-\m-\
3-methylbenzoato-\k^4^<i>O</i>:<i>O</i>,<i>O</i>':<i>O</i>']
;
loop_
    _publ_author_name
    _publ_author_footnote
    _publ_author_address
    'Dai, Jun' ?
;
Institute of Safety Science and Engineering
Henan Polytechnic University
Jiaozuo 454003
People's Republic of China
;
    'Yang, Juan' ?
;
Department of Physical Chemistry
Henan Polytechnic University
Jiaozuo 454003
People's Republic of China
;
    'An, Xiaobing' ?
;
Department of Physical Chemistry
Henan Polytechnic University
Jiaozuo 454003
People's Republic of China
;
_publ_section_synopsis     .
data_I
_chemical_name_systematic
;
<i>catena</i>-Poly[[aqua(3-methylbenzoato-\k^2^<i>O</i>,<i>O</i>')lead(II)]-
\m-3-methylbenzoato-\k^4^<i>O</i>:<i>O</i>,<i>O</i>':<i>O</i>']
;
_chemical_name_common     ?
_chemical_formula_moiety     'C16 H16 O5 Pb1'
_chemical_formula_sum     'C16 H16 O5 Pb1'
_chemical_formula_iupac     '[Pb (C8 H7 O2)2 (H2 O)]'
_chemical_formula_weight     495.48
_chemical_melting_point     ?
_symmetry_cell_setting     monoclinic
_symmetry_space_group_name_H-M     'P 21/n'
_symmetry_space_group_name_Hall     '-P 2yn'
loop_
    _symmetry_equiv_pos_as_xyz
    'x, y, z'
    '-x+1/2, y+1/2, -z+1/2'
    '-x, -y, -z'
    'x-1/2, -y-1/2, z-1/2'
_cell_length_a     7.1745(3)
_cell_length_b     42.745(2)
_cell_length_c     10.7126(5)
_cell_angle_alpha     90.00
_cell_angle_beta     90.7650(10)
_cell_angle_gamma     90.00
_cell_volume     3285.0(3)
_cell_formula_units_Z     8
_cell_measurement_reflns_used     7418
_cell_measurement_theta_min     2.38
_cell_measurement_theta_max     25.21
_cell_measurement_temperature     296(2)
_exptl_crystal_description     block
_exptl_crystal_colour     colourless
_exptl_crystal_size_max     0.357
_exptl_crystal_size_mid     0.171
_exptl_crystal_size_min     0.117
_exptl_crystal_density_diffrn     2.004
_exptl_crystal_density_meas     ?
_exptl_crystal_density_method     'not measured'
_exptl_crystal_F_000     1872
_exptl_absorpt_coefficient_mu     10.291
_exptl_absorpt_correction_type     'Multi-Scan'
_exptl_absorpt_process_details     '(SADABS; Bruker, 2007)'
_exptl_absorpt_correction_T_min     0.144
_exptl_absorpt_correction_T_max     0.300
_exptl_special_details
;
;
_diffrn_ambient_temperature     296(2)
_diffrn_radiation_type     MoK\a
_diffrn_radiation_wavelength     0.71073
_diffrn_radiation_source     'fine-focus sealed tube'
_diffrn_radiation_monochromator     graphite
_diffrn_measurement_device_type     'Bruker APEXII CCD area-detector'
_diffrn_measurement_method     '\f and \w'
_diffrn_reflns_number     40611
_diffrn_reflns_av_R_equivalents     0.0560
_diffrn_reflns_av_sigmaI/netI     0.0451
_diffrn_reflns_theta_min     1.91
_diffrn_reflns_theta_max     28.22
_diffrn_reflns_theta_full     28.22
_diffrn_measured_fraction_theta_max     0.999
_diffrn_measured_fraction_theta_full     0.999
_diffrn_reflns_limit_h_min     -9
_diffrn_reflns_limit_h_max     9
_diffrn_reflns_limit_k_min     -56
_diffrn_reflns_limit_k_max     56
_diffrn_reflns_limit_l_min     -14
_diffrn_reflns_limit_l_max     14
_diffrn_standards_decay_%     ?
_reflns_number_total     8096
_reflns_number_gt     6265
_reflns_threshold_expression     I>2\s(I)
_refine_ls_structure_factor_coef     Fsqd
_refine_ls_matrix_type     full
_refine_ls_R_factor_all     0.0540
_refine_ls_R_factor_gt     0.0345
_refine_ls_wR_factor_gt     0.0561
_refine_ls_wR_factor_ref     0.0607
_refine_ls_goodness_of_fit_ref     1.026
_refine_ls_restrained_S_all     1.026
_refine_ls_number_reflns     8096
_refine_ls_number_parameters     397
_refine_ls_number_restraints     0
_refine_ls_hydrogen_treatment     constr
_refine_ls_weighting_scheme     calc
_refine_ls_weighting_details
         'calc w=1/[\s^2^(Fo^2^)+(0.0182P)^2^+3.7836P] where P=(Fo^2^+2Fc^2^)/3'
_atom_sites_solution_hydrogens     geom
_atom_sites_solution_primary     direct
_atom_sites_solution_secondary     difmap
_refine_ls_shift/su_max     0.001
_refine_ls_shift/su_mean     0.000
_refine_diff_density_max     0.865
_refine_diff_density_min     -1.000
_refine_ls_extinction_method     'SHELXL97 (Sheldrick, 2008)'
_refine_ls_extinction_coef     0.082
_refine_ls_extinction_expression
                                  'Fc^*^=kFc[1+0.001xFc^2^\l^3^/sin(2\q)]^-1/4^'
loop_
    _atom_type_symbol
    _atom_type_description
    _atom_type_scat_dispersion_real
    _atom_type_scat_dispersion_imag
    _atom_type_scat_source
    'C' 'C' 0.0033 0.0016
                         'International Tables Vol C Tables 4.2.6.8 and 6.1.1.4'
    'H' 'H' 0.0000 0.0000
                         'International Tables Vol C Tables 4.2.6.8 and 6.1.1.4'
    'O' 'O' 0.0106 0.0060
                         'International Tables Vol C Tables 4.2.6.8 and 6.1.1.4'
    'Pb' 'Pb' -3.3944 10.1111
                         'International Tables Vol C Tables 4.2.6.8 and 6.1.1.4'
_computing_data_collection     'APEX2 (Bruker, 2007)'
_computing_cell_refinement     'SAINT (Bruker, 2007)'
_computing_data_reduction     'SAINT (Bruker, 2007)'
_computing_structure_solution     'SHELXS97 (Sheldrick, 2008)'
_computing_structure_refinement     'SHELXL97 (Sheldrick, 2008)'
_computing_molecular_graphics     'SHELXTL (Sheldrick, 2008)'
_computing_publication_material     'SHELXTL (Sheldrick, 2008)'
loop_
    _atom_site_type_symbol
    _atom_site_label
    _atom_site_fract_x
    _atom_site_fract_y
    _atom_site_fract_z
    _atom_site_U_iso_or_equiv
    _atom_site_adp_type
    _atom_site_calc_flag
    _atom_site_refinement_flags
    _atom_site_occupancy
    _atom_site_disorder_assembly
    _atom_site_disorder_group
    Pb Pb1 0.12243(2) 0.097018(5) 0.352944(18) 0.03251(6) Uani d . 1 . .
    Pb Pb2 0.63079(2) 0.136517(5) 0.498730(18) 0.03285(6) Uani d . 1 . .
    O O1 0.0014(5) 0.06035(8) 0.5043(3) 0.0425(9) Uani d . 1 . .
    O O2 0.2904(5) 0.04888(8) 0.4562(3) 0.0422(9) Uani d . 1 . .
    O O3 -0.0208(5) 0.12954(8) 0.5322(3) 0.0417(9) Uani d . 1 . .
    O O4 0.2740(4) 0.11793(8) 0.5341(3) 0.0382(8) Uani d . 1 . .
    O O5 0.4697(5) 0.10648(9) 0.2967(3) 0.0431(9) Uani d . 1 . .
    O O6 0.7648(4) 0.11863(8) 0.3157(3) 0.0361(8) Uani d . 1 . .
    O O7 0.7820(5) 0.18516(8) 0.4032(4) 0.0456(9) Uani d . 1 . .
    O O8 0.4875(5) 0.17631(9) 0.3567(4) 0.0532(11) Uani d . 1 . .
    O O9 0.1259(5) 0.15838(9) 0.2844(4) 0.0536(11) Uani d . 1 . .
    H H9A 0.2336 0.1648 0.2856 0.064 Uiso d R 1 . .
    H H9B 0.0480 0.1635 0.3359 0.064 Uiso d R 1 . .
    O O10 0.6329(5) 0.07555(8) 0.5507(3) 0.0435(9) Uani d . 1 . .
    H H10B 0.5587 0.0665 0.5043 0.052 Uiso d R 1 . .
    H H10A 0.7351 0.0704 0.5243 0.052 Uiso d R 1 . .
    C C1 0.1464(7) 0.04397(11) 0.5191(5) 0.0350(12) Uani d . 1 . .
    C C2 0.1449(7) 0.01859(11) 0.6140(5) 0.0327(11) Uani d . 1 . .
    C C3 -0.0085(7) 0.01413(12) 0.6892(5) 0.0419(13) Uani d . 1 . .
    H H3A -0.1126 0.0268 0.6775 0.050 Uiso calc R 1 . .
    C C4 -0.0118(8) -0.00864(13) 0.7814(5) 0.0449(14) Uani d . 1 . .
    C C5 0.1437(9) -0.02741(13) 0.7950(6) 0.0501(15) Uani d . 1 . .
    H H5A 0.1450 -0.0428 0.8563 0.060 Uiso calc R 1 . .
    C C6 0.2948(8) -0.02395(13) 0.7213(6) 0.0483(15) Uani d . 1 . .
    H H6A 0.3966 -0.0372 0.7319 0.058 Uiso calc R 1 . .
    C C7 0.2988(8) -0.00088(12) 0.6303(5) 0.0416(13) Uani d . 1 . .
    H H7A 0.4032 0.0016 0.5807 0.050 Uiso calc R 1 . .
    C C8 -0.1813(10) -0.01275(18) 0.8623(7) 0.080(2) Uani d . 1 . .
    H H8A -0.1591 -0.0294 0.9210 0.121 Uiso calc R 1 . .
    H H8B -0.2874 -0.0178 0.8107 0.121 Uiso calc R 1 . .
    H H8C -0.2050 0.0063 0.9066 0.121 Uiso calc R 1 . .
    C C9 0.1354(7) 0.13040(11) 0.5855(4) 0.0297(11) Uani d . 1 . .
    C C10 0.1578(7) 0.14561(12) 0.7091(5) 0.0367(12) Uani d . 1 . .
    C C11 0.0214(9) 0.16600(13) 0.7525(6) 0.0514(15) Uani d . 1 . .
    H H11A -0.0821 0.1705 0.7024 0.062 Uiso calc R 1 . .
    C C12 0.0388(12) 0.17949(16) 0.8690(7) 0.072(2) Uani d . 1 . .
    C C13 0.1933(15) 0.1719(2) 0.9412(7) 0.093(3) Uani d . 1 . .
    H H13A 0.2058 0.1805 1.0205 0.111 Uiso calc R 1 . .
    C C14 0.3266(12) 0.1524(2) 0.8998(7) 0.081(2) Uani d . 1 . .
    H H14A 0.4297 0.1481 0.9505 0.097 Uiso calc R 1 . .
    C C15 0.3122(9) 0.13865(15) 0.7832(5) 0.0563(17) Uani d . 1 . .
    H H15A 0.4040 0.1251 0.7551 0.068 Uiso calc R 1 . .
    C C16 -0.1079(14) 0.2018(2) 0.9145(9) 0.131(4) Uani d . 1 . .
    H H16A -0.0742 0.2091 0.9965 0.197 Uiso calc R 1 . .
    H H16B -0.2258 0.1912 0.9175 0.197 Uiso calc R 1 . .
    H H16C -0.1171 0.2193 0.8586 0.197 Uiso calc R 1 . .
    C C17 0.6265(6) 0.10896(11) 0.2509(5) 0.0296(11) Uani d . 1 . .
    C C18 0.6596(7) 0.10073(11) 0.1176(5) 0.0308(11) Uani d . 1 . .
    C C19 0.5301(8) 0.08355(12) 0.0511(5) 0.0425(13) Uani d . 1 . .
    H H19A 0.4204 0.0776 0.0896 0.051 Uiso calc R 1 . .
    C C20 0.5586(10) 0.07500(14) -0.0711(6) 0.0558(17) Uani d . 1 . .
    C C21 0.7238(11) 0.08378(15) -0.1256(6) 0.0634(19) Uani d . 1 . .
    H H21A 0.7476 0.0777 -0.2072 0.076 Uiso calc R 1 . .
    C C22 0.8544(10) 0.10140(15) -0.0611(6) 0.0612(18) Uani d . 1 . .
    H H22A 0.9636 0.1076 -0.0999 0.073 Uiso calc R 1 . .
    C C23 0.8229(8) 0.10979(13) 0.0606(5) 0.0420(13) Uani d . 1 . .
    H H23A 0.9110 0.1215 0.1045 0.050 Uiso calc R 1 . .
    C C24 0.4110(11) 0.05680(17) -0.1440(7) 0.090(3) Uani d . 1 . .
    H H24A 0.4543 0.0528 -0.2269 0.135 Uiso calc R 1 . .
    H H24B 0.2980 0.0688 -0.1483 0.135 Uiso calc R 1 . .
    H H24C 0.3875 0.0373 -0.1027 0.135 Uiso calc R 1 . .
    C C25 0.6358(8) 0.19171(13) 0.3421(5) 0.0413(13) Uani d . 1 . .
    C C26 0.6358(8) 0.21833(13) 0.2526(5) 0.0437(14) Uani d . 1 . .
    C C27 0.7935(9) 0.23678(13) 0.2416(5) 0.0500(15) Uani d . 1 . .
    H H27A 0.8980 0.2324 0.2908 0.060 Uiso calc R 1 . .
    C C28 0.7986(11) 0.26149(15) 0.1590(6) 0.0643(19) Uani d . 1 . .
    C C29 0.6435(15) 0.26682(19) 0.0853(7) 0.091(3) Uani d . 1 . .
    H H29A 0.6446 0.2832 0.0283 0.109 Uiso calc R 1 . .
    C C30 0.4891(14) 0.2487(2) 0.0936(8) 0.095(3) Uani d . 1 . .
    H H30A 0.3868 0.2526 0.0417 0.114 Uiso calc R 1 . .
    C C31 0.4833(10) 0.22464(17) 0.1785(7) 0.069(2) Uani d . 1 . .
    H H31A 0.3758 0.2126 0.1857 0.083 Uiso calc R 1 . .
    C C32 0.9668(12) 0.28192(18) 0.1483(8) 0.107(3) Uani d . 1 . .
    H H32A 0.9438 0.2978 0.0865 0.161 Uiso calc R 1 . .
    H H32B 1.0717 0.2695 0.1242 0.161 Uiso calc R 1 . .
    H H32C 0.9928 0.2916 0.2274 0.161 Uiso calc R 1 . .
loop_
    _atom_site_aniso_label
    _atom_site_aniso_U_11
    _atom_site_aniso_U_22
    _atom_site_aniso_U_33
    _atom_site_aniso_U_12
    _atom_site_aniso_U_13
    _atom_site_aniso_U_23
    Pb1 0.02451(10) 0.04213(12) 0.03088(11) -0.00082(8) 0.00003(7) -0.00184(9)
    Pb2 0.02385(9) 0.04156(12) 0.03319(11) 0.00000(8) 0.00229(8) -0.00581(9)
    O1 0.034(2) 0.042(2) 0.052(2) 0.0036(17) 0.0058(18) 0.0068(18)
    O2 0.0285(19) 0.049(2) 0.050(2) -0.0036(16) 0.0087(17) 0.0043(18)
    O3 0.034(2) 0.053(2) 0.038(2) 0.0047(17) -0.0067(17) -0.0090(18)
    O4 0.0249(18) 0.049(2) 0.041(2) -0.0005(16) 0.0056(16) -0.0044(18)
    O5 0.0280(19) 0.059(2) 0.042(2) -0.0028(17) 0.0080(17) -0.0055(19)
    O6 0.0273(18) 0.050(2) 0.031(2) -0.0020(16) -0.0003(15) -0.0068(17)
    O7 0.037(2) 0.042(2) 0.058(3) -0.0016(17) -0.0059(19) 0.0046(19)
    O8 0.039(2) 0.052(2) 0.068(3) -0.0060(19) -0.012(2) 0.005(2)
    O9 0.035(2) 0.069(3) 0.057(3) -0.007(2) 0.0047(19) 0.001(2)
    O10 0.033(2) 0.053(2) 0.045(2) 0.0014(17) 0.0021(17) -0.0025(18)
    C1 0.032(3) 0.034(3) 0.039(3) -0.005(2) 0.000(2) -0.004(2)
    C2 0.036(3) 0.030(3) 0.033(3) -0.005(2) -0.001(2) -0.004(2)
    C3 0.034(3) 0.041(3) 0.051(4) -0.003(2) 0.002(3) -0.006(3)
    C4 0.047(3) 0.044(3) 0.044(4) -0.010(3) 0.003(3) 0.001(3)
    C5 0.069(4) 0.034(3) 0.047(4) -0.003(3) -0.007(3) 0.005(3)
    C6 0.052(4) 0.038(3) 0.055(4) 0.008(3) -0.002(3) 0.005(3)
    C7 0.041(3) 0.037(3) 0.047(4) 0.008(2) 0.004(3) -0.005(3)
    C8 0.069(5) 0.098(6) 0.074(5) -0.007(4) 0.018(4) 0.030(4)
    C9 0.028(3) 0.035(3) 0.026(3) -0.002(2) -0.002(2) 0.002(2)
    C10 0.041(3) 0.039(3) 0.031(3) -0.007(2) -0.004(2) 0.004(2)
    C11 0.064(4) 0.046(3) 0.044(4) 0.005(3) 0.003(3) -0.008(3)
    C12 0.111(6) 0.056(4) 0.049(4) -0.004(4) 0.008(4) -0.013(4)
    C13 0.151(9) 0.081(6) 0.045(5) -0.023(6) -0.015(5) -0.022(4)
    C14 0.105(7) 0.093(6) 0.044(4) -0.022(5) -0.029(4) 0.003(4)
    C15 0.058(4) 0.073(4) 0.038(4) -0.003(3) -0.016(3) 0.004(3)
    C16 0.178(10) 0.098(7) 0.119(8) 0.041(7) 0.035(7) -0.058(6)
    C17 0.025(2) 0.034(3) 0.030(3) 0.002(2) 0.002(2) 0.001(2)
    C18 0.031(3) 0.027(3) 0.034(3) 0.004(2) 0.005(2) 0.002(2)
    C19 0.056(4) 0.041(3) 0.030(3) -0.006(3) -0.001(3) 0.001(2)
    C20 0.086(5) 0.044(4) 0.037(4) -0.009(3) -0.008(3) -0.008(3)
    C21 0.106(6) 0.052(4) 0.033(4) -0.005(4) 0.020(4) -0.005(3)
    C22 0.073(5) 0.066(4) 0.046(4) -0.005(4) 0.026(3) 0.005(3)
    C23 0.043(3) 0.045(3) 0.038(3) -0.002(3) 0.003(3) 0.004(3)
    C24 0.139(8) 0.079(5) 0.052(5) -0.039(5) -0.021(5) -0.021(4)
    C25 0.039(3) 0.040(3) 0.046(4) 0.000(3) -0.002(3) -0.005(3)
    C26 0.053(4) 0.038(3) 0.040(3) 0.007(3) -0.004(3) -0.007(3)
    C27 0.065(4) 0.043(3) 0.042(4) 0.007(3) 0.005(3) 0.000(3)
    C28 0.101(6) 0.045(4) 0.047(4) 0.013(4) 0.018(4) 0.002(3)
    C29 0.148(9) 0.069(5) 0.057(5) 0.025(6) 0.020(6) 0.025(4)
    C30 0.107(7) 0.104(7) 0.074(6) 0.021(6) -0.022(5) 0.034(5)
    C31 0.064(5) 0.077(5) 0.065(5) 0.000(4) -0.014(4) 0.011(4)
    C32 0.132(8) 0.070(5) 0.120(8) -0.018(5) 0.045(6) 0.028(5)
loop_
    _geom_bond_atom_site_label_1
    _geom_bond_atom_site_label_2
    _geom_bond_site_symmetry_2
    _geom_bond_distance
    _geom_bond_publ_flag
    Pb1 O4 . 2.386(3) y
    Pb1 O1 . 2.424(3) y
    Pb1 O3 . 2.594(3) y
    Pb1 O5 . 2.603(3) y
    Pb1 O2 . 2.622(4) y
    Pb1 O9 . 2.724(4) y
    Pb1 O6 1_455 2.751(3) y
    Pb2 O6 . 2.325(3) y
    Pb2 O8 . 2.494(4) y
    Pb2 O3 1_655 2.538(3) y
    Pb2 O7 . 2.565(4) y
    Pb2 O10 . 2.665(3) y
    Pb2 O4 . 2.712(3) y
    Pb2 O5 . 2.757(4) y
    O1 C1 . 1.263(6) ?
    O2 C1 . 1.258(6) ?
    O3 C9 . 1.251(5) ?
    O3 Pb2 1_455 2.538(3) ?
    O4 C9 . 1.261(5) ?
    O5 C17 . 1.238(5) ?
    O6 C17 . 1.273(5) ?
    O6 Pb1 1_655 2.751(3) ?
    O7 C25 . 1.261(6) ?
    O8 C25 . 1.263(6) ?
    O9 H9A . 0.8200 ?
    O9 H9B . 0.8200 ?
    O10 H10B . 0.8200 ?
    O10 H10A . 0.8200 ?
    C1 C2 . 1.487(7) ?
    C2 C3 . 1.386(7) ?
    C2 C7 . 1.392(7) ?
    C3 C4 . 1.387(7) ?
    C3 H3A . 0.9300 ?
    C4 C5 . 1.380(8) ?
    C4 C8 . 1.513(8) ?
    C5 C6 . 1.358(8) ?
    C5 H5A . 0.9300 ?
    C6 C7 . 1.388(7) ?
    C6 H6A . 0.9300 ?
    C7 H7A . 0.9300 ?
    C8 H8A . 0.9600 ?
    C8 H8B . 0.9600 ?
    C8 H8C . 0.9600 ?
    C9 C10 . 1.482(7) ?
    C10 C15 . 1.387(7) ?
    C10 C11 . 1.395(7) ?
    C11 C12 . 1.380(8) ?
    C11 H11A . 0.9300 ?
    C12 C13 . 1.381(11) ?
    C12 C16 . 1.505(10) ?
    C13 C14 . 1.348(11) ?
    C13 H13A . 0.9300 ?
    C14 C15 . 1.384(9) ?
    C14 H14A . 0.9300 ?
    C15 H15A . 0.9300 ?
    C16 H16A . 0.9600 ?
    C16 H16B . 0.9600 ?
    C16 H16C . 0.9600 ?
    C17 C18 . 1.493(7) ?
    C18 C19 . 1.376(7) ?
    C18 C23 . 1.384(7) ?
    C19 C20 . 1.377(8) ?
    C19 H19A . 0.9300 ?
    C20 C21 . 1.380(9) ?
    C20 C24 . 1.521(8) ?
    C21 C22 . 1.381(9) ?
    C21 H21A . 0.9300 ?
    C22 C23 . 1.373(8) ?
    C22 H22A . 0.9300 ?
    C23 H23A . 0.9300 ?
    C24 H24A . 0.9600 ?
    C24 H24B . 0.9600 ?
    C24 H24C . 0.9600 ?
    C25 C26 . 1.488(8) ?
    C26 C31 . 1.370(8) ?
    C26 C27 . 1.386(8) ?
    C27 C28 . 1.378(8) ?
    C27 H27A . 0.9300 ?
    C28 C29 . 1.375(11) ?
    C28 C32 . 1.495(10) ?
    C29 C30 . 1.355(11) ?
    C29 H29A . 0.9300 ?
    C30 C31 . 1.375(10) ?
    C30 H30A . 0.9300 ?
    C31 H31A . 0.9300 ?
    C32 H32A . 0.9600 ?
    C32 H32B . 0.9600 ?
    C32 H32C . 0.9600 ?
loop_
    _geom_angle_atom_site_label_1
    _geom_angle_atom_site_label_2
    _geom_angle_atom_site_label_3
    _geom_angle_site_symmetry_1
    _geom_angle_site_symmetry_3
    _geom_angle
    _geom_angle_publ_flag
    O4 Pb1 O1 . . 82.05(12) ?
    O4 Pb1 O3 . . 51.51(11) ?
    O1 Pb1 O3 . . 72.68(12) ?
    O4 Pb1 O5 . . 72.72(11) ?
    O1 Pb1 O5 . . 127.44(12) ?
    O3 Pb1 O5 . . 118.56(11) ?
    O4 Pb1 O2 . . 75.46(12) ?
    O1 Pb1 O2 . . 51.48(11) ?
    O3 Pb1 O2 . . 107.02(11) ?
    O5 Pb1 O2 . . 77.50(11) ?
    O4 Pb1 O9 . . 81.54(12) ?
    O1 Pb1 O9 . . 143.85(12) ?
    O3 Pb1 O9 . . 71.86(12) ?
    O5 Pb1 O9 . . 77.05(11) ?
    O2 Pb1 O9 . . 149.74(11) ?
    O4 Pb1 O6 . 1_455 113.97(10) ?
    O1 Pb1 O6 . 1_455 88.41(11) ?
    O3 Pb1 O6 . 1_455 63.23(10) ?
    O5 Pb1 O6 . 1_455 143.91(11) ?
    O2 Pb1 O6 . 1_455 138.35(10) ?
    O9 Pb1 O6 . 1_455 69.48(10) ?
    O6 Pb2 O8 . . 83.21(13) ?
    O6 Pb2 O3 . 1_655 70.29(11) ?
    O8 Pb2 O3 . 1_655 124.28(12) ?
    O6 Pb2 O7 . . 75.42(12) ?
    O8 Pb2 O7 . . 51.46(12) ?
    O3 Pb2 O7 1_655 . 74.37(12) ?
    O6 Pb2 O10 . . 81.57(11) ?
    O8 Pb2 O10 . . 142.70(12) ?
    O3 Pb2 O10 1_655 . 81.54(11) ?
    O7 Pb2 O10 . . 151.05(11) ?
    O6 Pb2 O4 . . 115.06(11) ?
    O8 Pb2 O4 . . 84.44(12) ?
    O3 Pb2 O4 1_655 . 151.11(11) ?
    O7 Pb2 O4 . . 134.31(11) ?
    O10 Pb2 O4 . . 71.75(10) ?
    O6 Pb2 O5 . . 50.10(10) ?
    O8 Pb2 O5 . . 70.96(12) ?
    O3 Pb2 O5 1_655 . 117.25(10) ?
    O7 Pb2 O5 . . 103.86(11) ?
    O10 Pb2 O5 . . 73.13(11) ?
    O4 Pb2 O5 . . 65.60(10) ?
    C1 O1 Pb1 . . 98.1(3) ?
    C1 O2 Pb1 . . 88.9(3) ?
    C9 O3 Pb2 . 1_455 159.3(3) ?
    C9 O3 Pb1 . . 89.5(3) ?
    Pb2 O3 Pb1 1_455 . 110.94(12) ?
    C9 O4 Pb1 . . 99.2(3) ?
    C9 O4 Pb2 . . 133.5(3) ?
    Pb1 O4 Pb2 . . 114.63(13) ?
    C17 O5 Pb1 . . 169.4(3) ?
    C17 O5 Pb2 . . 84.1(3) ?
    Pb1 O5 Pb2 . . 106.44(12) ?
    C17 O6 Pb2 . . 103.8(3) ?
    C17 O6 Pb1 . 1_655 133.6(3) ?
    Pb2 O6 Pb1 . 1_655 112.57(13) ?
    C25 O7 Pb2 . . 91.9(3) ?
    C25 O8 Pb2 . . 95.2(3) ?
    Pb1 O9 H9A . . 109.2 ?
    Pb1 O9 H9B . . 93.9 ?
    H9A O9 H9B . . 123.4 ?
    Pb2 O10 H10B . . 109.3 ?
    Pb2 O10 H10A . . 101.0 ?
    H10B O10 H10A . . 103.9 ?
    O2 C1 O1 . . 121.4(5) ?
    O2 C1 C2 . . 120.1(5) ?
    O1 C1 C2 . . 118.5(5) ?
    C3 C2 C7 . . 118.7(5) ?
    C3 C2 C1 . . 120.7(5) ?
    C7 C2 C1 . . 120.6(5) ?
    C2 C3 C4 . . 122.1(5) ?
    C2 C3 H3A . . 118.9 ?
    C4 C3 H3A . . 118.9 ?
    C5 C4 C3 . . 117.5(5) ?
    C5 C4 C8 . . 121.8(6) ?
    C3 C4 C8 . . 120.7(5) ?
    C6 C5 C4 . . 121.7(6) ?
    C6 C5 H5A . . 119.1 ?
    C4 C5 H5A . . 119.1 ?
    C5 C6 C7 . . 120.7(5) ?
    C5 C6 H6A . . 119.6 ?
    C7 C6 H6A . . 119.6 ?
    C6 C7 C2 . . 119.3(5) ?
    C6 C7 H7A . . 120.4 ?
    C2 C7 H7A . . 120.4 ?
    C4 C8 H8A . . 109.5 ?
    C4 C8 H8B . . 109.5 ?
    H8A C8 H8B . . 109.5 ?
    C4 C8 H8C . . 109.5 ?
    H8A C8 H8C . . 109.5 ?
    H8B C8 H8C . . 109.5 ?
    O3 C9 O4 . . 119.7(5) ?
    O3 C9 C10 . . 120.4(4) ?
    O4 C9 C10 . . 119.9(4) ?
    C15 C10 C11 . . 120.2(5) ?
    C15 C10 C9 . . 119.5(5) ?
    C11 C10 C9 . . 120.2(5) ?
    C12 C11 C10 . . 120.5(6) ?
    C12 C11 H11A . . 119.8 ?
    C10 C11 H11A . . 119.8 ?
    C11 C12 C13 . . 118.1(7) ?
    C11 C12 C16 . . 120.2(8) ?
    C13 C12 C16 . . 121.8(7) ?
    C14 C13 C12 . . 121.9(7) ?
    C14 C13 H13A . . 119.0 ?
    C12 C13 H13A . . 119.0 ?
    C13 C14 C15 . . 121.0(7) ?
    C13 C14 H14A . . 119.5 ?
    C15 C14 H14A . . 119.5 ?
    C14 C15 C10 . . 118.4(7) ?
    C14 C15 H15A . . 120.8 ?
    C10 C15 H15A . . 120.8 ?
    C12 C16 H16A . . 109.5 ?
    C12 C16 H16B . . 109.5 ?
    H16A C16 H16B . . 109.5 ?
    C12 C16 H16C . . 109.5 ?
    H16A C16 H16C . . 109.5 ?
    H16B C16 H16C . . 109.5 ?
    O5 C17 O6 . . 121.2(5) ?
    O5 C17 C18 . . 121.1(4) ?
    O6 C17 C18 . . 117.7(4) ?
    C19 C18 C23 . . 119.4(5) ?
    C19 C18 C17 . . 120.4(5) ?
    C23 C18 C17 . . 120.2(5) ?
    C18 C19 C20 . . 121.8(6) ?
    C18 C19 H19A . . 119.1 ?
    C20 C19 H19A . . 119.1 ?
    C19 C20 C21 . . 118.0(6) ?
    C19 C20 C24 . . 120.8(6) ?
    C21 C20 C24 . . 121.2(6) ?
    C20 C21 C22 . . 121.2(6) ?
    C20 C21 H21A . . 119.4 ?
    C22 C21 H21A . . 119.4 ?
    C23 C22 C21 . . 119.9(6) ?
    C23 C22 H22A . . 120.1 ?
    C21 C22 H22A . . 120.1 ?
    C22 C23 C18 . . 119.8(6) ?
    C22 C23 H23A . . 120.1 ?
    C18 C23 H23A . . 120.1 ?
    C20 C24 H24A . . 109.5 ?
    C20 C24 H24B . . 109.5 ?
    H24A C24 H24B . . 109.5 ?
    C20 C24 H24C . . 109.5 ?
    H24A C24 H24C . . 109.5 ?
    H24B C24 H24C . . 109.5 ?
    O7 C25 O8 . . 121.1(5) ?
    O7 C25 C26 . . 119.8(5) ?
    O8 C25 C26 . . 119.1(5) ?
    C31 C26 C27 . . 119.0(6) ?
    C31 C26 C25 . . 121.1(6) ?
    C27 C26 C25 . . 119.8(5) ?
    C28 C27 C26 . . 121.3(6) ?
    C28 C27 H27A . . 119.4 ?
    C26 C27 H27A . . 119.4 ?
    C29 C28 C27 . . 117.9(7) ?
    C29 C28 C32 . . 120.4(7) ?
    C27 C28 C32 . . 121.7(7) ?
    C30 C29 C28 . . 121.5(7) ?
    C30 C29 H29A . . 119.2 ?
    C28 C29 H29A . . 119.2 ?
    C29 C30 C31 . . 120.2(8) ?
    C29 C30 H30A . . 119.9 ?
    C31 C30 H30A . . 119.9 ?
    C26 C31 C30 . . 120.0(7) ?
    C26 C31 H31A . . 120.0 ?
    C30 C31 H31A . . 120.0 ?
    C28 C32 H32A . . 109.5 ?
    C28 C32 H32B . . 109.5 ?
    H32A C32 H32B . . 109.5 ?
    C28 C32 H32C . . 109.5 ?
    H32A C32 H32C . . 109.5 ?
    H32B C32 H32C . . 109.5 ?
loop_
    _geom_hbond_atom_site_label_D
    _geom_hbond_atom_site_label_H
    _geom_hbond_atom_site_label_A
    _geom_hbond_site_symmetry_A
    _geom_hbond_distance_DH
    _geom_hbond_distance_HA
    _geom_hbond_distance_DA
    _geom_hbond_angle_DHA
    _geom_hbond_publ_flag
    O9 H9A O8 . 0.82 2.03 2.805(5) 158 y
    O9 H9B O7 1_455 0.82 2.25 3.017(5) 156 y
    O10 H10B O2 . 0.82 2.12 2.881(5) 153 y
    O10 H10A O1 1_655 0.82 1.97 2.774(5) 166 y
