# Supplementary material for: catena-Poly[[aqua­(3-methyl­benzoato-κ2 O,O′)lead(II)]-μ-3-methyl­benzoato-κ4 O:O,O′:O′]
Source: Acta Crystallogr Sect E Struct Rep Online. 2009 Jun 6;65(Pt 7):m709–10. doi: 10.1107/S1600536809019771 (PMC2969469; doi:10.1107/S1600536809019771)
Supplement: Supplementary file 2 [file e-65-0m709-Isup2.hkl]

# 
# h,k,l, Fc-squared, Fo-squared, sigma(Fo-squared) and status flag 
# 
data_I
_shelx_title ' xyh in P2(1)/n' 
_shelx_refln_list_code          4 
_shelx_F_calc_maximum      570.89 
_exptl_crystal_F_000      1872.00 
_reflns_d_resolution_high  0.7515 
 
loop_ 
 _symmetry_equiv_pos_as_xyz 
 'x, y, z' 
 '-x+1/2, y+1/2, -z+1/2' 
 '-x, -y, -z' 
 'x-1/2, -y-1/2, z-1/2' 
 
_cell_length_a     7.1745 
_cell_length_b    42.7451 
_cell_length_c    10.7126 
_cell_angle_alpha  90.000 
_cell_angle_beta   90.765 
_cell_angle_gamma  90.000 
 
_shelx_F_squared_multiplier     1.000 
 
loop_ 
 _refln_index_h 
 _refln_index_k 
 _refln_index_l 
 _refln_F_squared_calc 
 _refln_F_squared_meas 
 _refln_F_squared_sigma 
 _refln_observed_status 
   2   0   0      572.63      539.05     63.48 o 
   4   0   0   144079.47   139209.83   2040.91 o 
   6   0   0     5651.07     6532.88    375.46 o 
   8   0   0    46523.73    46050.09   1193.93 o 
   1   1   0     5521.52     5701.22    176.33 o 
   2   1   0   152402.70   148362.17   1464.34 o 
   3   1   0       85.08      171.83     82.13 o 
   4   1   0       67.97      164.20     51.57 o 
   5   1   0     1749.10     1853.60    145.57 o 
   6   1   0    60149.56    57697.27    898.88 o 
   7   1   0      445.72      448.40    145.82 o 
   8   1   0      652.62      999.65    275.63 o 
   9   1   0      716.09      569.04    267.45 o 
   1   2   0      897.07      939.20     34.97 o 
   2   2   0      727.30      914.19     68.01 o 
   3   2   0      740.87      857.73     67.01 o 
   4   2   0     1798.02     1955.45    129.98 o 
   5   2   0     1718.20     1870.19    147.54 o 
   6   2   0       17.61      265.73    121.15 o 
   7   2   0      384.15      600.26    151.65 o 
   8   2   0      403.34      425.00    201.43 o 
   9   2   0      744.49     1160.17    318.53 o 
   1   3   0    19802.13    20533.14    247.63 o 
   2   3   0   198034.08   191824.80   2162.60 o 
   3   3   0     5191.00     5172.13    141.66 o 
   4   3   0        0.39      -41.62     62.88 o 
   5   3   0     2052.86     2226.32    171.94 o 
   6   3   0    56327.37    53906.96    849.80 o 
   7   3   0     8750.75     8241.21    446.96 o 
   8   3   0      120.46      264.61    195.33 o 
   9   3   0      135.71      495.15    261.54 o 
   0   4   0   325920.13   279097.47   6891.15 o 
   1   4   0    20529.27    20840.74    252.95 o 
   2   4   0     1126.52     1293.30     70.09 o 
   3   4   0    13919.38    13894.59    255.15 o 
   4   4   0   123956.07   119766.92   1256.97 o 
   5   4   0    11946.60    11113.71    284.36 o 
   6   4   0      196.27      266.57    120.80 o 
   7   4   0     6774.05     7195.69    360.99 o 
   8   4   0    28887.18    27354.10    698.14 o 
   9   4   0     1944.43     2054.94    340.97 o 
   1   5   0     1484.56     1521.84     49.36 o 
   2   5   0    51829.29    52117.98    605.85 o 
   3   5   0     3660.86     3584.44    141.50 o 
   4   5   0      565.44      652.55     77.46 o 
   5   5   0     8564.09     8762.67    236.98 o 
   6   5   0    16141.84    16531.41    402.60 o 
   7   5   0      829.02      653.08    156.27 o 
   8   5   0      542.35      891.12    215.79 o 
   9   5   0     1989.53     2145.26    349.27 o 
   0   6   0    17466.72    17316.69    319.17 o 
   1   6   0     6049.99     6247.06    129.72 o 
   2   6   0      940.53     1132.39     62.18 o 
   3   6   0     2278.05     2466.09     98.97 o 
   4   6   0     8666.48     8702.37    240.84 o 
   5   6   0     4383.12     4434.92    168.69 o 
   6   6   0     1313.28     1555.82    159.54 o 
   7   6   0        8.59       96.32    150.24 o 
   8   6   0     1731.47     2169.36    258.50 o 
   9   6   0     1632.48     1546.13    462.50 o 
   1   7   0    10609.33    10705.05    159.49 o 
   2   7   0    72933.53    73842.29    830.34 o 
   3   7   0    61590.72    60595.34    789.43 o 
   4   7   0       79.20       39.74     59.17 o 
   5   7   0    20563.25    19806.18    360.18 o 
   6   7   0    32296.97    31371.24    584.20 o 
   7   7   0    10949.59    11151.18    565.00 o 
   8   7   0       63.31      307.48    190.36 o 
   9   7   0     3219.62     3391.57    343.87 o 
   0   8   0   131570.86   127516.74   1762.74 o 
   1   8   0    15177.78    15942.10    199.10 o 
   2   8   0     5280.31     5576.64    124.76 o 
   3   8   0    48886.97    48752.91    608.91 o 
   4   8   0    34821.65    33861.21    484.62 o 
   5   8   0    20203.21    19134.60    352.31 o 
   6   8   0     1015.68     1184.99    175.13 o 
   7   8   0    14438.70    13987.02    459.65 o 
   8   8   0     8098.55     8354.40    414.33 o 
   9   8   0     5267.59     5174.63    395.81 o 
   1   9   0     6377.97     6426.61    109.13 o 
   2   9   0     2223.63     2471.05    114.43 o 
   3   9   0     8923.82     8980.79    186.48 o 
   4   9   0     1857.32     1760.92    107.07 o 
   5   9   0     5673.44     5680.68    190.00 o 
   6   9   0     2416.00     3042.37    239.51 o 
   7   9   0      886.94      977.87    196.24 o 
   8   9   0     1210.72      998.74    224.60 o 
   9   9   0     1256.67      757.42    265.99 o 
   0  10   0    16083.07    17150.71    297.82 o 
   1  10   0    22056.03    23401.19    262.04 o 
   2  10   0      284.88      346.53     46.84 o 
   3  10   0    19481.27    19742.93    309.06 o 
   4  10   0     2765.03     2585.12    122.99 o 
   5  10   0    12645.92    12799.06    341.12 o 
   6  10   0     1131.09     1008.69    146.38 o 
   7  10   0     3425.16     3479.59    277.38 o 
   8  10   0      982.50      775.29    230.54 o 
   9  10   0     3210.80     3105.05    500.72 o 
   1  11   0   110891.67   111688.90   1118.57 o 
   2  11   0     3571.13     4233.46    100.66 o 
   3  11   0    97558.09    96731.69   1105.41 o 
   4  11   0      393.48      502.90     78.78 o 
   5  11   0    37536.25    36089.51    545.58 o 
   6  11   0     4722.30     4557.36    290.76 o 
   7  11   0    18757.49    18744.72    544.42 o 
   8  11   0       50.04      -86.21    237.95 o 
   9  11   0     7561.34     8024.77    557.21 o 
   0  12   0       26.89       60.06     43.72 o 
   1  12   0    28555.93    28931.49    339.82 o 
   2  12   0     3179.88     3643.14    122.33 o 
   3  12   0    63585.59    63667.79    709.04 o 
   4  12   0     1181.42     1480.69    129.16 o 
   5  12   0    25440.49    24677.24    422.63 o 
   6  12   0      193.30      144.97    137.08 o 
   7  12   0    12960.33    13858.43    470.49 o 
   8  12   0      176.31       51.82    192.03 o 
   9  12   0     7356.49     6353.70    454.22 o 
   1  13   0     4040.84     4249.95    142.25 o 
   2  13   0     1205.14     1369.15     80.44 o 
   3  13   0     2998.52     3137.38    104.92 o 
   4  13   0     1152.90     1270.01    124.65 o 
   5  13   0      471.60      774.50    105.22 o 
   6  13   0      119.52       98.63    136.99 o 
   7  13   0      192.38      376.98    182.98 o 
   8  13   0     1650.69     1545.47    254.97 o 
   9  13   0       22.34      387.90    260.06 o 
   0  14   0      218.77      200.57     51.72 o 
   1  14   0    53602.68    53949.05    585.80 o 
   2  14   0      553.26      719.09     56.46 o 
   3  14   0    41927.25    42056.68    505.77 o 
   4  14   0     3544.64     3668.93    153.57 o 
   5  14   0    21362.17    21356.73    388.45 o 
   6  14   0     1316.42     1358.73    190.59 o 
   7  14   0     8679.07     9406.14    405.84 o 
   8  14   0      296.69      414.41    203.30 o 
   9  14   0     4912.10     5151.67    460.95 o 
   1  15   0    96055.88    95101.96    980.22 o 
   2  15   0    40244.96    43319.38    501.60 o 
   3  15   0   127383.36   128003.15   1328.69 o 
   4  15   0     1500.39     1642.67    110.46 o 
   5  15   0    48934.82    46971.88    743.62 o 
   6  15   0     1884.96     1832.18    200.24 o 
   7  15   0    19201.17    19704.38    565.45 o 
   8  15   0        3.37      165.40    193.63 o 
   9  15   0     5951.48     6034.36    604.35 o 
   0  16   0     6184.47     5834.42    168.09 o 
   1  16   0    57000.72    56305.79    617.92 o 
   2  16   0      269.71      359.58     52.80 o 
   3  16   0    33128.81    32995.65    422.56 o 
   4  16   0    23415.03    22788.24    379.42 o 
   5  16   0    11648.59    11711.15    388.63 o 
   6  16   0      225.72      358.87    123.55 o 
   7  16   0     4838.92     4890.73    319.68 o 
   8  16   0     1634.22     1039.20    242.06 o 
   9  16   0     5149.10     5384.15    507.09 o 
   1  17   0      105.23      206.54     44.78 o 
   2  17   0     1602.59     1620.90     96.06 o 
   3  17   0      725.80      849.09     73.86 o 
   4  17   0      917.74     1032.28    100.66 o 
   5  17   0     2132.66     2683.27    180.07 o 
   6  17   0       17.64       55.30    115.47 o 
   7  17   0        6.07       82.82    160.84 o 
   8  17   0     1051.05     1069.84    267.35 o 
   9  17   0      290.74      244.44    261.70 o 
   0  18   0    25351.75    24334.60    442.72 o 
   1  18   0    48466.91    47418.86    541.65 o 
   2  18   0     1568.58     1839.48    114.04 o 
   3  18   0    25373.31    24790.49    347.36 o 
   4  18   0    37916.80    37567.29    543.19 o 
   5  18   0    11796.56    11848.75    328.81 o 
   6  18   0      548.63      516.33    135.80 o 
   7  18   0     8323.69     8238.14    392.26 o 
   8  18   0     5265.17     5234.31    370.20 o 
   9  18   0     2920.80     3201.30    408.56 o 
   1  19   0    40650.84    39689.14    472.08 o 
   2  19   0    69628.01    68026.21    755.53 o 
   3  19   0    28842.63    28070.55    383.04 o 
   4  19   0        1.54       69.59     86.59 o 
   5  19   0    17738.35    16620.44    387.56 o 
   6  19   0    23362.05    21943.32    503.36 o 
   7  19   0    12005.69    11406.16    665.08 o 
   8  19   0       41.39      387.24    200.69 o 
   0  20   0    15213.04    15327.68    355.48 o 
   1  20   0    13684.71    13811.35    222.10 o 
   2  20   0      118.17      194.56     55.72 o 
   3  20   0     3908.38     4136.96    132.35 o 
   4  20   0    23007.99    22365.39    432.49 o 
   5  20   0     3437.67     3151.61    195.63 o 
   6  20   0       42.49      204.86    128.12 o 
   7  20   0      393.63      360.96    183.79 o 
   8  20   0     2736.36     2891.59    330.06 o 
   1  21   0     2383.19     2479.14     98.16 o 
   2  21   0    12801.20    12810.64    266.63 o 
   3  21   0      396.18      330.73     83.52 o 
   4  21   0      237.89      461.45    107.00 o 
   5  21   0     2905.71     3156.95    197.16 o 
   6  21   0     2718.68     2420.47    226.11 o 
   7  21   0        5.55      -38.32    164.40 o 
   8  21   0      419.08      737.42    271.28 o 
   0  22   0   106059.74   106361.81   1577.63 o 
   1  22   0    13863.08    13544.07    214.38 o 
   2  22   0       93.29      186.42     59.26 o 
   3  22   0    10179.67    10403.38    210.68 o 
   4  22   0    53874.41    52551.04    792.43 o 
   5  22   0     2588.53     2700.11    189.57 o 
   6  22   0      706.80      972.92    159.57 o 
   7  22   0     2268.41     2882.02    277.77 o 
   8  22   0    12522.71    13264.30    586.13 o 
   1  23   0     6573.85     6744.41    156.74 o 
   2  23   0    94687.32    92884.47   1011.43 o 
   3  23   0     5215.94     5125.88    172.24 o 
   4  23   0      322.39      479.41    106.83 o 
   5  23   0      438.22      384.34    125.27 o 
   6  23   0    35948.18    33611.79    649.56 o 
   7  23   0     1554.12     1547.69    240.07 o 
   8  23   0       74.38      212.01    230.10 o 
   0  24   0    20293.24    22029.32    480.17 o 
   1  24   0      538.46      646.72     69.67 o 
   2  24   0       18.22      206.22     64.90 o 
   3  24   0      176.61      143.83     74.12 o 
   4  24   0    11241.43    11615.77    309.89 o 
   5  24   0      662.66      436.37    127.40 o 
   6  24   0      213.78      462.47    148.72 o 
   7  24   0      168.11     -104.60    174.63 o 
   8  24   0     1894.98     2012.90    357.60 o 
   1  25   0       99.26      134.72     57.61 o 
   2  25   0    26111.64    25512.81    370.17 o 
   3  25   0       39.10       60.78     72.26 o 
   4  25   0      363.63      509.54    124.79 o 
   5  25   0      190.68      154.11    114.73 o 
   6  25   0     7734.50     8103.00    460.50 o 
   7  25   0      385.63      347.50    198.79 o 
   8  25   0       77.99        0.31    215.70 o 
   0  26   0   106664.72   104821.86   1655.49 o 
   1  26   0     5190.19     5647.88    195.04 o 
   2  26   0     2309.76     2483.48    134.99 o 
   3  26   0       49.15      -14.74     83.30 o 
   4  26   0    58561.55    55886.13    846.93 o 
   5  26   0     2074.30     2104.99    218.61 o 
   6  26   0      803.26     1160.27    179.05 o 
   7  26   0      115.70     -115.84    177.65 o 
   8  26   0    15900.39    15005.79    751.30 o 
   1  27   0    11728.95    12081.61    230.62 o 
   2  27   0    54732.03    53597.47    656.20 o 
   3  27   0      150.97      290.28     95.76 o 
   4  27   0      691.35      936.35    163.27 o 
   5  27   0     1388.58     1510.78    172.84 o 
   6  27   0    18674.74    19210.01    479.04 o 
   7  27   0      750.80      830.09    219.85 o 
   8  27   0        9.74       90.16    283.93 o 
   0  28   0     1755.34     1913.42    163.69 o 
   1  28   0       25.54      185.04     66.19 o 
   2  28   0       50.56      196.66     72.14 o 
   3  28   0      456.11      428.46    105.16 o 
   4  28   0     1324.41     1543.18    156.84 o 
   5  28   0      394.20      617.10    138.29 o 
   6  28   0      191.96      384.50    152.21 o 
   7  28   0      858.74      908.91    250.19 o 
   8  28   0       68.12      184.81    274.83 o 
   1  29   0     4158.67     4464.06    149.13 o 
   2  29   0    24188.85    23655.37    397.61 o 
   3  29   0     4449.95     4128.53    199.57 o 
   4  29   0       34.54      310.53    116.02 o 
   5  29   0      617.03      577.67    141.60 o 
   6  29   0     8116.63     8298.77    423.89 o 
   7  29   0     2654.34     2596.38    322.61 o 
   8  29   0       67.65      188.45    292.74 o 
   0  30   0    48348.00    49471.74    868.07 o 
   1  30   0    11246.55    11494.70    234.94 o 
   2  30   0      173.85      502.35     85.50 o 
   3  30   0    11165.02    10706.34    300.12 o 
   4  30   0    41745.96    39604.77    749.16 o 
   5  30   0     8110.09     7615.25    333.51 o 
   6  30   0      184.26       81.46    160.69 o 
   7  30   0     3431.78     3719.53    558.57 o 
   8  30   0     8364.19     8146.43    599.13 o 
   1  31   0    11861.33    11672.36    258.80 o 
   2  31   0    22628.47    22405.83    426.45 o 
   3  31   0     2786.25     2955.00    202.39 o 
   4  31   0      223.39      275.96    131.30 o 
   5  31   0     4145.40     4200.59    270.67 o 
   6  31   0     6870.10     6680.64    348.55 o 
   7  31   0     1230.81     1243.33    286.87 o 
   0  32   0      103.43      332.22    138.26 o 
   1  32   0      390.07      745.70    111.54 o 
   2  32   0      149.03      429.31    102.30 o 
   3  32   0      122.35      142.59    115.86 o 
   4  32   0       72.24      246.48    130.49 o 
   5  32   0      796.59      640.38    169.67 o 
   6  32   0      588.89      770.37    194.69 o 
   7  32   0       53.46       91.52    233.22 o 
   1  33   0    14851.60    15017.04    341.03 o 
   2  33   0    16573.71    15829.97    411.84 o 
   3  33   0    11512.22    11962.96    356.32 o 
   4  33   0        5.93      236.08    136.77 o 
   5  33   0     5163.99     5407.78    307.15 o 
   6  33   0     5302.64     5766.45    624.02 o 
   7  33   0     4543.45     4483.83    575.54 o 
   0  34   0    16470.23    15999.40    618.29 o 
   1  34   0    22900.72    21867.18    432.48 o 
   2  34   0      277.93      367.68    119.66 o 
   3  34   0    19091.68    18874.15    421.29 o 
   4  34   0    12766.80    12779.13    396.42 o 
   5  34   0    12825.87    12990.57    435.78 o 
   6  34   0      345.05      496.51    187.43 o 
   7  34   0     5000.02     6062.38    549.99 o 
   1  35   0     8416.68     8932.13    333.48 o 
   2  35   0     3765.85     3773.68    221.28 o 
   3  35   0     4241.71     4078.53    338.12 o 
   4  35   0      508.26      780.00    191.54 o 
   5  35   0     2379.36     2569.45    287.87 o 
   6  35   0     1218.57      880.58    316.60 o 
   7  35   0     1417.73     1533.44    507.56 o 
   0  36   0       95.69      532.11    168.19 o 
   1  36   0     3463.31     4460.29    237.66 o 
   2  36   0       62.79     -114.94    151.26 o 
   3  36   0     1399.93     1544.27    236.98 o 
   4  36   0      213.42      438.96    174.98 o 
   5  36   0     1637.11     1297.45    252.22 o 
   6  36   0      297.69      383.85    229.17 o 
   7  36   0      126.96      165.78    469.98 o 
   1  37   0    23562.81    22908.97    515.91 o 
   2  37   0     1028.11      626.33    142.76 o 
   3  37   0    17842.09    17871.92    666.36 o 
   4  37   0       48.29      132.64    170.21 o 
   5  37   0     7236.29     7827.82    431.11 o 
   6  37   0      766.65      470.92    348.68 o 
   7  37   0     5757.25     4809.94    472.79 o 
   0  38   0      702.91      200.48    267.80 o 
   1  38   0    21633.95    21829.10    506.80 o 
   2  38   0      147.23       52.77    123.22 o 
   3  38   0    12704.00    13362.24    483.41 o 
   4  38   0       97.15      368.05    159.97 o 
   5  38   0    11641.15    11629.81    513.62 o 
   6  38   0       34.21      197.30    218.34 o 
   7  38   0     4130.72     4468.73    666.68 o 
   1  39   0     1427.68     1994.15    257.97 o 
   2  39   0      328.29      119.89    126.75 o 
   3  39   0     2422.86     2036.66    245.16 o 
   4  39   0       15.78     -165.63    165.63 o 
   5  39   0     2008.07     2349.40    294.49 o 
   6  39   0       20.72     -107.81    195.42 o 
   0  40   0      357.30      543.09    236.89 o 
   1  40   0     5302.24     5444.57    286.33 o 
   2  40   0       61.65       93.50    128.84 o 
   3  40   0     2112.90     2807.04    283.24 o 
   4  40   0       90.33       48.18    183.45 o 
   5  40   0     1983.96     2260.43    338.31 o 
   6  40   0      264.47      281.88    290.07 o 
   1  41   0     8581.54     9012.95    342.20 o 
   2  41   0     4010.53     4618.59    366.62 o 
   3  41   0     9490.44     9585.49    444.79 o 
   4  41   0        4.52      148.42    196.98 o 
   5  41   0     8070.25     8432.48    533.00 o 
   6  41   0     1985.28     2155.49    279.72 o 
   0  42   0     4802.66     5170.58    844.47 o 
   1  42   0     5995.69     6070.64    297.07 o 
   2  42   0     1096.08      809.39    196.01 o 
   3  42   0     3897.34     4583.40    347.53 o 
   4  42   0     3537.93     3883.19    343.53 o 
   5  42   0     2855.80     2784.51    326.19 o 
   6  42   0      199.02     -179.70    261.56 o 
   1  43   0       44.75      304.54    147.84 o 
   2  43   0       89.74      157.95    177.53 o 
   3  43   0      206.80      225.31    192.35 o 
   4  43   0      237.44      320.63    301.94 o 
   5  43   0       19.83      356.03    228.05 o 
   6  43   0       21.45     -255.04    255.04 o 
   0  44   0     3496.88     3863.72    427.55 o 
   1  44   0     1771.03     2025.42    212.12 o 
   2  44   0      307.93      497.30    193.66 o 
   3  44   0     1984.87     2772.25    313.01 o 
   4  44   0     2888.82     3404.13    353.78 o 
   5  44   0      841.44      750.41    247.86 o 
   6  44   0       45.74      -68.74    410.47 o 
   1  45   0     4558.77     4388.64    324.82 o 
   2  45   0     8976.34    10015.03    580.57 o 
   3  45   0     2619.99     2871.12    301.37 o 
   4  45   0       34.40      233.20    213.38 o 
   5  45   0     1090.65      610.58    260.84 o 
   0  46   0     4644.18     5733.01    519.86 o 
   1  46   0     1368.68     1326.21    228.96 o 
   2  46   0        3.14       18.85    180.52 o 
   3  46   0      851.53      594.48    217.92 o 
   4  46   0     2984.23     3265.23    376.29 o 
   5  46   0     1377.24     1231.02    285.85 o 
   1  47   0        8.09       82.61    180.11 o 
   2  47   0       28.19      -20.20    184.30 o 
   3  47   0       48.13     -133.55    189.98 o 
   4  47   0        3.04     -163.07    237.90 o 
   5  47   0       60.51       21.28    236.01 o 
   0  48   0     7857.89     8535.21    618.56 o 
   1  48   0      452.67      474.07    244.53 o 
   2  48   0        3.90      405.21    294.32 o 
   3  48   0      488.04      456.01    226.46 o 
   4  48   0     5329.19     5453.52    418.46 o 
   5  48   0      142.14      414.94    291.77 o 
   1  49   0      309.74      184.35    206.72 o 
   2  49   0    10934.88    11563.09   1249.20 o 
   3  49   0      250.76      206.70    211.39 o 
   4  49   0        0.74       69.24    230.87 o 
   0  50   0     4299.23     4008.81    488.10 o 
   1  50   0        1.88      -16.52    198.73 o 
   2  50   0       34.75      322.37    254.74 o 
   3  50   0       21.47       92.40    221.86 o 
   4  50   0     1932.81     2304.74    328.53 o 
   1  51   0       39.30      -38.23    181.76 o 
   2  51   0      843.33      870.83    316.73 o 
   3  51   0      102.89      126.41    223.32 o 
   4  51   0        2.70      157.76    291.35 o 
   0  52   0     6926.80     8573.82   1225.52 o 
   1  52   0      228.36      472.92    229.02 o 
   2  52   0        5.27      197.28    266.32 o 
   3  52   0       10.64      333.60    281.77 o 
   1  53   0      312.78       55.91    265.44 o 
   2  53   0     6526.68     7238.06    558.22 o 
   3  53   0      180.39      304.77    297.27 o 
   0  54   0      716.31      381.65    400.17 o 
   1  54   0       25.39       51.49    277.76 o 
   2  54   0        4.74      334.85    357.73 o 
   1  55   0      178.36        1.82    280.83 o 
   2  55   0     1112.96     1573.16    651.47 o 
   0  56   0     3874.02     4529.94   1621.27 o 
   1  56   0      965.74      624.46    319.48 o 
  -9   0   1     1309.12     1268.41    438.80 o 
  -7   0   1      754.17      533.87    215.87 o 
  -5   0   1     6589.17     6934.91    335.58 o 
  -3   0   1      757.72      735.71    121.07 o 
  -1   0   1     1278.98     1445.08     65.08 o 
   1   0   1     2574.96     2566.36     85.21 o 
   3   0   1   102555.67   105769.70   1556.71 o 
   5   0   1     1782.04     1525.15    204.47 o 
   7   0   1    11480.55    10735.50    505.56 o 
   9   0   1     1354.68     1877.26    579.66 o 
  -9   1   1       41.57      -88.26    233.80 o 
  -8   1   1    17861.86    18276.63   1576.92 o 
  -7   1   1      750.79      820.22    157.94 o 
  -6   1   1    14428.17    14697.82    375.48 o 
  -5   1   1       15.81      -80.22     80.22 o 
  -4   1   1    44187.42    43918.23    528.89 o 
  -3   1   1    26802.31    28747.51    355.40 o 
  -2   1   1    50775.09    50764.77    544.74 o 
  -1   1   1     2658.16     2743.85     62.14 o 
   0   1   1   181838.13   159967.55   2226.29 o 
   1   1   1     3589.56     3947.71    124.36 o 
   2   1   1    36876.50    36939.61    419.74 o 
   3   1   1     6287.90     6615.03    140.65 o 
   4   1   1    43734.53    43277.30    531.72 o 
   5   1   1    14779.82    14369.77    351.71 o 
   6   1   1     6010.30     6337.49    263.46 o 
   7   1   1       70.57      117.65    127.49 o 
   8   1   1    12223.27    11935.69    412.42 o 
   9   1   1     4286.97     5027.16    575.88 o 
  -9   2   1        1.94     -211.35    247.23 o 
  -8   2   1    11926.00    12453.45    582.11 o 
  -7   2   1     4504.07     4887.17    261.19 o 
  -6   2   1    78267.63    75394.84   1094.89 o 
  -5   2   1      664.53      403.79    119.97 o 
  -4   2   1    32439.10    32446.14    440.47 o 
  -3   2   1     2226.82     2107.00     74.13 o 
  -2   2   1   224043.05   214573.59   2299.65 o 
  -1   2   1      324.71      407.36     33.90 o 
   0   2   1    63420.39    61955.96    873.52 o 
   1   2   1    45626.01    46614.54    517.59 o 
   2   2   1   221273.00   213745.23   2090.98 o 
   3   2   1      351.15      517.30     73.73 o 
   4   2   1    13345.55    13128.35    242.32 o 
   5   2   1     5686.97     5076.82    215.64 o 
   6   2   1    62890.35    61910.43    945.12 o 
   7   2   1      525.32      374.51    147.96 o 
   8   2   1     2797.90     2737.78    306.38 o 
   9   2   1      784.62      724.34    584.07 o 
  -9   3   1     1423.10     1559.31    381.33 o 
  -8   3   1    10363.43    10296.27    540.74 o 
  -7   3   1     1656.25     1768.60    221.23 o 
  -6   3   1     6605.82     7330.69    361.87 o 
  -5   3   1     9661.34     9250.68    266.95 o 
  -4   3   1    33366.73    32379.04    414.32 o 
  -3   3   1    16371.71    16480.66    263.30 o 
  -2   3   1     6275.85     6537.03    129.11 o 
  -1   3   1    59137.58    60298.16    774.73 o 
   0   3   1    85948.33    85104.24   1062.47 o 
   1   3   1    10774.44    10462.35    151.71 o 
   2   3   1     7199.04     7694.19    137.53 o 
   3   3   1    18130.30    18484.15    306.67 o 
   4   3   1    33971.34    33285.82    432.74 o 
   5   3   1    15052.10    14664.03    300.68 o 
   6   3   1     2448.89     2633.10    192.43 o 
   7   3   1     4825.86     5098.95    320.64 o 
   8   3   1     9261.89     9697.72    468.68 o 
   9   3   1     3258.57     4107.80    538.44 o 
  -9   4   1      905.03      975.52    293.88 o 
  -8   4   1      925.57     1310.10    230.78 o 
  -7   4   1      207.88      222.41    157.18 o 
  -6   4   1      845.56      697.79    139.65 o 
  -5   4   1    12175.13    12085.45    307.56 o 
  -4   4   1     6713.43     6847.28    249.70 o 
  -3   4   1      466.34      538.80     58.90 o 
  -2   4   1     2656.31     2604.69    126.76 o 
  -1   4   1    43156.27    43511.08    535.62 o 
   0   4   1    25244.55    25559.18    354.89 o 
   1   4   1     1796.72     2015.77     56.17 o 
   2   4   1     1499.58     1669.40     97.97 o 
   3   4   1    49629.88    50789.62    578.98 o 
   4   4   1    10958.47    11221.47    344.81 o 
   5   4   1      784.12      923.48    106.03 o 
   6   4   1      474.55      781.03    144.37 o 
   7   4   1    14325.26    14270.85    404.08 o 
   8   4   1     2330.78     2107.97    256.87 o 
   9   4   1      377.02      162.18    266.24 o 
  -9   5   1     4207.64     4676.01    456.61 o 
  -8   5   1    12214.22    12559.96    482.14 o 
  -7   5   1     1539.49     1736.84    211.90 o 
  -6   5   1    13707.77    14868.37    472.40 o 
  -5   5   1    18623.99    17931.68    378.51 o 
  -4   5   1    40297.37    39502.59    540.53 o 
  -3   5   1    18099.67    18909.92    292.14 o 
  -2   5   1    32307.90    32894.43    443.45 o 
  -1   5   1   103832.42   105306.81   1215.77 o 
   0   5   1    67159.22    68185.47    795.55 o 
   1   5   1    45546.45    46806.16    491.14 o 
   2   5   1    38732.00    40508.23    459.23 o 
   3   5   1    12881.18    12626.33    205.94 o 
   4   5   1    31961.03    32132.63    422.93 o 
   5   5   1    13547.39    13885.84    294.22 o 
   6   5   1    15716.59    15425.93    433.85 o 
   7   5   1     4219.33     4450.40    260.55 o 
   8   5   1     8233.64     8180.68    508.08 o 
   9   5   1     3873.53     4068.49    417.36 o 
  -9   6   1      204.90       -4.47    305.36 o 
  -8   6   1     3200.61     3421.34    315.66 o 
  -7   6   1    19294.81    18755.88    539.14 o 
  -6   6   1    32650.02    32806.00    600.87 o 
  -5   6   1      585.20      640.25     94.06 o 
  -4   6   1    12255.85    12272.92    244.39 o 
  -3   6   1    48671.18    47514.43    943.93 o 
  -2   6   1   122030.22   124092.66   1448.69 o 
  -1   6   1    10306.29    10545.90    156.56 o 
   0   6   1    10141.78    10653.69    158.66 o 
   1   6   1   170269.64   168310.00   1641.50 o 
   2   6   1    63256.52    63284.05    677.13 o 
   3   6   1       92.26      225.62     49.32 o 
   4   6   1     1213.57     1293.95     81.09 o 
   5   6   1    28254.90    27023.87    443.95 o 
   6   6   1    21267.26    21452.46    536.01 o 
   7   6   1      655.08      759.45    156.80 o 
   8   6   1      660.75      515.50    203.07 o 
   9   6   1     5382.96     4829.46    464.89 o 
  -9   7   1     2457.48     2644.45    382.17 o 
  -8   7   1     4258.12     4511.46    337.46 o 
  -7   7   1      109.38      376.09    171.60 o 
  -6   7   1     1277.47     1228.07    251.28 o 
  -5   7   1     8299.14     8583.66    259.16 o 
  -4   7   1    12759.77    12400.37    246.52 o 
  -3   7   1     5468.08     5589.48    199.30 o 
  -2   7   1     7130.81     7269.30    146.54 o 
  -1   7   1    72981.07    75061.35    874.24 o 
   0   7   1    53633.68    54377.97    599.99 o 
   1   7   1      243.74      387.27     33.36 o 
   2   7   1     4972.03     4914.86    113.03 o 
   3   7   1    21348.86    21901.13    303.76 o 
   4   7   1    19933.18    20180.94    302.46 o 
   5   7   1     2663.86     2724.93    146.35 o 
   6   7   1     8242.29     8417.91    294.85 o 
   7   7   1     5208.51     5243.64    272.13 o 
   8   7   1     3694.29     3707.54    364.26 o 
   9   7   1     1770.99     1301.48    438.53 o 
  -9   8   1      873.22      539.87    321.92 o 
  -8   8   1     2241.10     2670.69    305.82 o 
  -7   8   1     3449.44     3717.03    284.64 o 
  -6   8   1       21.00      331.65    142.13 o 
  -5   8   1     2942.79     3278.95    153.48 o 
  -4   8   1    16941.27    17035.53    348.76 o 
  -3   8   1     6426.36     6363.72    191.30 o 
  -2   8   1     2264.51     2460.09     87.33 o 
  -1   8   1     1428.29     1587.09     91.19 o 
   0   8   1    68309.11    71337.09    776.04 o 
   1   8   1    30145.49    31700.60    381.15 o 
   2   8   1      885.91     1056.23     65.20 o 
   3   8   1    37088.94    37664.78    459.82 o 
   4   8   1    29217.82    29492.17    405.40 o 
   5   8   1     2945.89     3303.89    157.33 o 
   6   8   1       66.19      156.23    144.49 o 
   7   8   1     4319.38     4103.04    355.73 o 
   8   8   1     9770.83     9493.39    539.75 o 
   9   8   1      255.63      590.53    259.79 o 
  -9   9   1    13541.04    13727.36    791.12 o 
  -8   9   1     2890.42     2522.97    286.44 o 
  -7   9   1     1985.48     2197.10    312.57 o 
  -6   9   1     2698.06     2905.36    254.05 o 
  -5   9   1    52417.06    49493.89    683.90 o 
  -4   9   1     8471.97     8661.59    206.05 o 
  -3   9   1    23547.90    23232.14    371.29 o 
  -2   9   1    29140.37    29545.83    348.07 o 
  -1   9   1   106807.23   107118.98   1074.10 o 
   0   9   1    21707.86    23235.99    292.13 o 
   1   9   1    24608.40    25013.11    316.09 o 
   2   9   1    21985.29    22280.20    289.47 o 
   3   9   1    88951.52    86561.91    929.87 o 
   4   9   1    10901.91    11314.37    249.40 o 
   5   9   1     6924.97     6843.29    212.54 o 
   6   9   1     9083.80     8545.19    300.24 o 
   7   9   1    14618.70    14938.88    648.24 o 
   8   9   1     1853.46     2218.80    351.65 o 
   9   9   1     2332.06     3168.50    368.73 o 
  -9  10   1      480.07      605.64    249.63 o 
  -8  10   1      114.89      175.40    181.48 o 
  -7  10   1    21457.85    21466.14    653.93 o 
  -6  10   1     8404.30     8961.59    465.09 o 
  -5  10   1     4167.10     4358.19    170.43 o 
  -4  10   1      129.57       83.89     60.07 o 
  -3  10   1   112686.68   109680.50   1233.64 o 
  -2  10   1    25098.60    25732.81    312.97 o 
  -1  10   1      748.68      955.85     61.96 o 
   0  10   1      759.94      910.37     50.46 o 
   1  10   1    80768.05    82766.92    846.99 o 
   2  10   1    45906.89    47422.49    532.68 o 
   3  10   1     4374.69     4394.06    126.56 o 
   4  10   1     3745.70     3528.75    147.88 o 
   5  10   1    43271.69    42513.23    616.75 o 
   6  10   1     6267.11     6808.38    271.56 o 
   7  10   1     1276.72     1094.69    271.57 o 
   8  10   1     1486.24     1506.25    267.07 o 
   9  10   1     7851.23     8166.00    818.82 o 
  -9  11   1      931.50     1245.01    275.72 o 
  -8  11   1     1123.96     1435.14    279.02 o 
  -7  11   1      130.25      470.58    167.48 o 
  -6  11   1     3302.74     3760.54    253.12 o 
  -5  11   1     5529.17     5712.47    192.84 o 
  -4  11   1     7421.73     7646.41    194.35 o 
  -3  11   1     2340.80     2614.77    105.01 o 
  -2  11   1    25534.46    27099.64    328.88 o 
  -1  11   1    13973.04    14554.83    215.68 o 
   0  11   1    58761.54    61707.16    692.66 o 
   1  11   1     9403.54     9761.33    152.97 o 
   2  11   1    45078.05    45772.29    519.60 o 
   3  11   1     3804.16     3868.99    167.93 o 
   4  11   1     4788.05     5094.60    221.94 o 
   5  11   1      438.38      398.59     97.29 o 
   6  11   1    22864.46    22546.39    483.87 o 
   7  11   1     1243.03      907.04    201.48 o 
   8  11   1     2129.46     1691.15    275.35 o 
   9  11   1       25.34      384.77    258.83 o 
  -9  12   1      194.37      140.14    234.27 o 
  -8  12   1     1092.40     1313.04    254.15 o 
  -7  12   1    12299.37    12089.67    471.74 o 
  -6  12   1      802.92      682.87    161.74 o 
  -5  12   1     1676.70     1838.68    151.52 o 
  -4  12   1     8712.48     8887.33    209.10 o 
  -3  12   1    53106.52    53705.98    665.94 o 
  -2  12   1    11441.25    11286.26    220.48 o 
  -1  12   1     1232.77     1397.33     56.01 o 
   0  12   1   100795.61   102903.32   1114.85 o 
   1  12   1    86659.37    87607.27    901.38 o 
   2  12   1     4015.63     4206.93    148.75 o 
   3  12   1     5110.39     5275.55    141.56 o 
   4  12   1    23781.69    23782.81    388.08 o 
   5  12   1    20088.38    19788.79    421.40 o 
   6  12   1      598.21      538.70    132.69 o 
   7  12   1      465.25      374.82    180.48 o 
   8  12   1     7042.61     7382.13    455.28 o 
   9  12   1     3914.06     4051.51    404.96 o 
  -9  13   1    18398.92    18684.98    643.21 o 
  -8  13   1       50.77      202.89    201.91 o 
  -7  13   1     2310.58     2881.30    260.29 o 
  -6  13   1       33.48      287.46    139.79 o 
  -5  13   1    90550.62    84381.55   1163.24 o 
  -4  13   1     3165.55     3124.11    131.47 o 
  -3  13   1     8112.81     7724.91    173.91 o 
  -2  13   1      464.34      659.98     73.67 o 
  -1  13   1   126128.30   126066.15   1264.87 o 
   0  13   1      390.09      590.52     45.32 o 
   1  13   1    35956.25    37090.87    425.75 o 
   2  13   1      135.87      173.73     44.47 o 
   3  13   1   157910.27   155365.78   1590.43 o 
   4  13   1     5253.04     5325.13    175.48 o 
   5  13   1     6794.27     6820.27    351.09 o 
   6  13   1     1161.75     1144.72    180.54 o 
   7  13   1    21819.19    21893.90    689.77 o 
   8  13   1       51.66      175.36    217.27 o 
   9  13   1     2239.24     2469.29    344.00 o 
  -9  14   1      669.95      965.15    269.82 o 
  -8  14   1      571.88      584.02    211.45 o 
  -7  14   1    17956.33    17195.71    651.18 o 
  -6  14   1      370.23      231.49    146.97 o 
  -5  14   1     7862.29     7688.32    259.23 o 
  -4  14   1    14560.80    13913.44    271.59 o 
  -3  14   1    90670.81    88789.72    949.14 o 
  -2  14   1      132.03      120.43     37.34 o 
  -1  14   1    12770.34    12935.49    202.13 o 
   0  14   1    31101.67    30813.36    360.42 o 
   1  14   1    43480.43    44123.80    526.22 o 
   2  14   1     1354.26     1618.52     85.91 o 
   3  14   1    13992.01    14645.07    244.33 o 
   4  14   1    16677.22    16497.16    317.01 o 
   5  14   1    34855.71    34127.05    662.45 o 
   6  14   1      454.16      409.43    153.12 o 
   7  14   1     4437.08     4865.05    385.33 o 
   8  14   1     5850.91     5302.42    481.19 o 
   9  14   1     3988.51     4181.47    401.50 o 
  -9  15   1        0.38       26.86    225.68 o 
  -8  15   1      602.84      759.22    220.51 o 
  -7  15   1      589.77     1108.48    211.60 o 
  -6  15   1     4573.27     4139.29    270.82 o 
  -5  15   1        1.61       11.51     97.10 o 
  -4  15   1     3768.69     3665.27    169.15 o 
  -3  15   1       59.17       64.23     45.21 o 
  -2  15   1    20235.82    21123.69    281.63 o 
  -1  15   1      566.71      630.13     62.84 o 
   0  15   1    24534.80    24606.64    304.21 o 
   1  15   1    14180.11    14556.46    205.07 o 
   2  15   1    33868.21    33402.30    389.34 o 
   3  15   1      254.67      344.88     62.81 o 
   4  15   1     3777.72     3572.93    208.45 o 
   5  15   1     3999.23     4251.25    182.92 o 
   6  15   1    26409.89    25412.22    522.42 o 
   7  15   1      513.77      595.96    181.84 o 
   8  15   1     2288.02     2628.90    481.99 o 
   9  15   1      378.61      851.15    275.32 o 
  -9  16   1       89.05      394.88    242.19 o 
  -8  16   1       73.21      187.87    210.20 o 
  -7  16   1    18504.60    18626.01    563.72 o 
  -6  16   1     8394.06     8236.33    352.70 o 
  -5  16   1     1551.59     1698.02    158.99 o 
  -4  16   1       81.87      104.87     83.06 o 
  -3  16   1    73481.58    73292.63    811.03 o 
  -2  16   1    33615.43    34424.39    415.72 o 
  -1  16   1      202.83      282.36     43.26 o 
   0  16   1    21618.18    22955.75    292.62 o 
   1  16   1    85979.66    86011.68    857.44 o 
   2  16   1    31890.13    31454.45    375.32 o 
   3  16   1     6649.91     7077.41    195.07 o 
   4  16   1     7543.28     7454.95    248.42 o 
   5  16   1    26925.22    26167.90    473.06 o 
   6  16   1     6516.46     6832.91    402.00 o 
   7  16   1        9.84      153.89    166.53 o 
   8  16   1     2051.54     2197.61    310.98 o 
   9  16   1     4656.60     4829.82    529.18 o 
  -9  17   1    11773.71    11246.67    710.08 o 
  -8  17   1     4018.60     4261.93    364.70 o 
  -7  17   1     1317.37     1480.33    229.48 o 
  -6  17   1     2582.54     2769.95    265.52 o 
  -5  17   1    60657.44    59306.49    896.31 o 
  -4  17   1    31381.17    30975.61    583.38 o 
  -3  17   1     9361.62     9567.20    215.34 o 
  -2  17   1    11121.36    11367.54    190.60 o 
  -1  17   1   138268.84   136341.42   1379.72 o 
   0  17   1     6874.01     7017.86    149.01 o 
   1  17   1    40375.05    40991.83    456.25 o 
   2  17   1    13432.17    13495.03    210.69 o 
   3  17   1    64940.86    63225.00    725.83 o 
   4  17   1    27111.88    27452.40    439.41 o 
   5  17   1     5880.31     5925.88    212.95 o 
   6  17   1     1389.70     1732.11    175.45 o 
   7  17   1    14285.57    14346.00    484.62 o 
   8  17   1     2538.56     2278.12    308.50 o 
   9  17   1     1559.28     1695.73    321.44 o 
  -9  18   1      631.86      489.72    257.53 o 
  -8  18   1     2832.03     2833.68    302.40 o 
  -7  18   1     7087.57     7682.59    388.98 o 
  -6  18   1      925.16     1193.09    162.04 o 
  -5  18   1     9375.79     9210.71    296.57 o 
  -4  18   1    20638.70    20079.22    402.12 o 
  -3  18   1    19734.66    20158.72    293.37 o 
  -2  18   1    11358.76    12172.68    202.65 o 
  -1  18   1    12141.40    12313.72    202.94 o 
   0  18   1    34901.86    35765.23    425.31 o 
   1  18   1    12923.00    13188.40    201.93 o 
   2  18   1     3219.73     3596.21    116.43 o 
   3  18   1    16109.84    16135.05    267.69 o 
   4  18   1    29249.55    29146.91    459.56 o 
   5  18   1    10628.28    10085.70    299.03 o 
   6  18   1      397.18      597.53    148.73 o 
   7  18   1     9672.27     9462.07    415.43 o 
   8  18   1     6426.20     6543.19    655.31 o 
   9  18   1      691.02      998.28    302.74 o 
  -8  19   1     1391.32     1258.80    302.13 o 
  -7  19   1     1389.29     1577.05    229.20 o 
  -6  19   1     1013.81     1015.46    159.61 o 
  -5  19   1     2282.23     2085.51    184.32 o 
  -4  19   1    11226.31    11778.16    530.74 o 
  -3  19   1     2939.92     2961.25    105.00 o 
  -2  19   1    13641.83    13926.17    225.10 o 
  -1  19   1    14740.93    14515.70    233.01 o 
   0  19   1    20958.47    21152.71    286.63 o 
   1  19   1    12055.59    12063.45    194.71 o 
   2  19   1    30930.49    31323.55    407.92 o 
   3  19   1     4651.99     4494.92    167.51 o 
   4  19   1    10071.12     9657.98    293.05 o 
   5  19   1     5555.55     5257.90    230.89 o 
   6  19   1     9949.22     9439.40    323.78 o 
   7  19   1     2734.44     3034.97    275.29 o 
   8  19   1     2280.24     2622.42    326.19 o 
  -8  20   1     1629.74     1553.61    257.22 o 
  -7  20   1    11537.18    11443.84    455.42 o 
  -6  20   1    22017.46    22623.64    504.48 o 
  -5  20   1      325.98      363.55    117.58 o 
  -4  20   1     3365.45     3448.90    182.07 o 
  -3  20   1    30499.80    29182.31    433.75 o 
  -2  20   1    65942.67    66943.11    746.48 o 
  -1  20   1      723.83      863.57     64.13 o 
   0  20   1      800.79     1042.18     99.70 o 
   1  20   1    49134.41    49770.70    549.32 o 
   2  20   1    46347.14    47095.70    564.62 o 
   3  20   1       32.54      -19.25     56.97 o 
   4  20   1      140.74      222.87     86.06 o 
   5  20   1    16519.06    16522.83    390.22 o 
   6  20   1    19248.05    17569.28    594.56 o 
   7  20   1       61.07      286.99    192.89 o 
   8  20   1        0.31      227.98    230.56 o 
  -8  21   1     7670.53     8217.03    455.90 o 
  -7  21   1     1037.65     1179.39    218.97 o 
  -6  21   1     9669.10     9887.76    407.93 o 
  -5  21   1    13008.03    12973.32    483.15 o 
  -4  21   1    39510.99    39250.53    640.24 o 
  -3  21   1     7307.45     7103.84    187.62 o 
  -2  21   1    30850.22    31127.91    405.66 o 
  -1  21   1    31703.01    31770.15    402.97 o 
   0  21   1    67193.02    67012.01    737.71 o 
   1  21   1    11944.21    12215.29    203.75 o 
   2  21   1    17992.47    18094.75    284.21 o 
   3  21   1    11459.89    11796.12    229.74 o 
   4  21   1    33533.54    32224.49    502.09 o 
   5  21   1     5184.36     5318.30    260.11 o 
   6  21   1     5879.90     5542.85    264.54 o 
   7  21   1     2801.06     2921.32    303.52 o 
   8  21   1     6540.18     6591.16    443.57 o 
  -8  22   1     1560.48     1683.30    266.80 o 
  -7  22   1      205.36      423.95    191.74 o 
  -6  22   1     2301.95     2635.37    212.58 o 
  -5  22   1     4834.25     4741.08    231.23 o 
  -4  22   1     4916.73     5256.44    292.32 o 
  -3  22   1      353.04      410.01     77.70 o 
  -2  22   1    12203.51    12297.38    213.19 o 
  -1  22   1    18929.60    19834.64    302.77 o 
   0  22   1    18571.22    19351.00    280.48 o 
   1  22   1       79.17      205.51     51.99 o 
   2  22   1     7636.25     7641.84    185.66 o 
   3  22   1    13156.19    13536.88    253.09 o 
   4  22   1     9805.22    10213.53    281.69 o 
   5  22   1       31.04      -80.27    101.69 o 
   6  22   1     1317.07     1787.36    205.69 o 
   7  22   1     8038.60     8402.85    435.39 o 
   8  22   1     2088.91     2383.81    325.65 o 
  -8  23   1     1916.71     1885.85    275.54 o 
  -7  23   1      782.28      428.39    195.84 o 
  -6  23   1      529.95      978.09    163.81 o 
  -5  23   1     3081.92     2820.42    192.71 o 
  -4  23   1    13643.43    12803.64    444.29 o 
  -3  23   1     4856.24     4852.65    193.68 o 
  -2  23   1      583.19      556.87     70.64 o 
  -1  23   1     3224.12     3522.03    154.59 o 
   0  23   1    22925.73    22537.41    316.42 o 
   1  23   1    12530.76    13043.05    218.56 o 
   2  23   1       50.78       58.04     59.19 o 
   3  23   1     4419.17     4445.13    150.72 o 
   4  23   1    11159.21    11092.32    329.85 o 
   5  23   1     7140.39     7517.48    276.09 o 
   6  23   1      403.35      424.21    144.49 o 
   7  23   1     1483.60     1955.34    271.63 o 
   8  23   1     2312.30     2948.76    349.75 o 
  -8  24   1     3292.86     3319.43    333.31 o 
  -7  24   1      375.04      200.02    178.44 o 
  -6  24   1    25301.77    24852.58    547.31 o 
  -5  24   1        6.61       79.45    111.64 o 
  -4  24   1     9739.48     9495.41    356.39 o 
  -3  24   1     4136.63     4200.67    226.77 o 
  -2  24   1    61607.67    61291.04    712.28 o 
  -1  24   1       79.40      151.08     53.99 o 
   0  24   1    11274.36    12131.35    293.35 o 
   1  24   1      403.47      435.05     63.86 o 
   2  24   1    50826.09    50116.55    611.32 o 
   3  24   1      384.31      427.45     79.50 o 
   4  24   1     6173.86     6129.74    273.59 o 
   5  24   1      198.49      242.03    117.67 o 
   6  24   1    22710.18    21768.20    522.85 o 
   7  24   1      675.10      577.82    242.08 o 
   8  24   1     1164.82      740.86    300.73 o 
  -8  25   1    10316.14    10723.30    504.73 o 
  -7  25   1      379.19      400.34    190.27 o 
  -6  25   1     7590.52     7625.42    317.17 o 
  -5  25   1      217.29      139.38    117.63 o 
  -4  25   1    26995.88    27249.42    513.92 o 
  -3  25   1     3558.76     3543.90    176.99 o 
  -2  25   1     7571.27     7467.07    245.78 o 
  -1  25   1      598.59      566.98     86.19 o 
   0  25   1    56569.98    55215.62    644.05 o 
   1  25   1     3669.72     3792.24    150.09 o 
   2  25   1    23309.46    23588.38    355.89 o 
   3  25   1      131.25      145.64     74.02 o 
   4  25   1    27491.54    26289.49    496.56 o 
   5  25   1     3471.46     3684.58    216.87 o 
   6  25   1     2903.39     3321.39    233.12 o 
   7  25   1      564.52      968.06    237.68 o 
   8  25   1     6729.16     6444.09    534.26 o 
  -8  26   1      209.31      227.94    214.78 o 
  -7  26   1      472.94      412.00    202.66 o 
  -6  26   1      525.58      907.37    171.43 o 
  -5  26   1     4360.76     4536.68    294.68 o 
  -4  26   1      848.27      764.66    129.93 o 
  -3  26   1      503.68      540.12    107.27 o 
  -2  26   1     5592.74     5487.50    261.19 o 
  -1  26   1    14233.94    13602.07    239.54 o 
   0  26   1     2625.03     3496.89    120.82 o 
   1  26   1     6000.43     6305.42    162.86 o 
   2  26   1     2833.34     3051.78    139.11 o 
   3  26   1    12480.80    12848.21    289.85 o 
   4  26   1        7.04      165.51    104.44 o 
   5  26   1     1288.84     1099.64    151.93 o 
   6  26   1      982.98     1050.40    184.44 o 
   7  26   1     6149.99     6230.23    467.75 o 
   8  26   1       91.19      458.73    288.46 o 
  -8  27   1     3238.43     3655.36    351.41 o 
  -7  27   1     1363.40     1566.94    252.92 o 
  -6  27   1     3117.38     3564.48    318.23 o 
  -5  27   1       37.69       33.86    115.67 o 
  -4  27   1    11276.28    10673.87    310.82 o 
  -3  27   1     5474.61     5431.28    415.38 o 
  -2  27   1     4211.07     4341.86    196.90 o 
  -1  27   1     2218.47     2401.74    127.48 o 
   0  27   1    21400.67    21205.90    319.62 o 
   1  27   1    13150.66    14119.28    253.66 o 
   2  27   1    12357.18    11867.76    282.43 o 
   3  27   1      356.47      492.17     93.75 o 
   4  27   1     7986.03     7789.71    268.16 o 
   5  27   1    10175.81    10613.71    366.90 o 
   6  27   1      840.71     1149.05    195.05 o 
   7  27   1      111.97      146.67    276.61 o 
   8  27   1     2444.53     2271.46    385.17 o 
  -8  28   1     2099.60     2498.65    321.10 o 
  -7  28   1     3297.72     3326.04    307.51 o 
  -6  28   1    15654.44    16323.98    451.49 o 
  -5  28   1       62.80      310.35    130.43 o 
  -4  28   1    11631.89    11881.19    414.33 o 
  -3  28   1     4679.82     5137.35    198.65 o 
  -2  28   1    50723.10    49378.10    668.98 o 
  -1  28   1     4174.37     4155.38    162.44 o 
   0  28   1    10183.59    11065.18    240.08 o 
   1  28   1    15577.16    15131.82    366.05 o 
   2  28   1    47168.80    46073.67    638.87 o 
   3  28   1     1289.11     1463.00    200.44 o 
   4  28   1     7231.60     7146.75    408.45 o 
   5  28   1     3319.48     3938.57    256.78 o 
   6  28   1    13152.19    13578.97    450.02 o 
   7  28   1     1196.98      818.25    287.19 o 
   8  28   1     1672.96     1972.21    388.12 o 
  -8  29   1     5948.69     5135.19    478.21 o 
  -7  29   1      100.28      -10.17    185.83 o 
  -6  29   1     1848.01     2529.74    225.26 o 
  -5  29   1     8233.10     8146.63    307.90 o 
  -4  29   1    16148.97    15676.67    404.86 o 
  -3  29   1     1146.35     1352.49    127.91 o 
  -2  29   1      692.38      820.60     99.54 o 
  -1  29   1    15087.00    15122.72    268.75 o 
   0  29   1    25561.92    25113.17    405.06 o 
   1  29   1     2819.06     2788.67    130.79 o 
   2  29   1     3371.74     3537.56    177.31 o 
   3  29   1    10737.69    10824.01    418.00 o 
   4  29   1    20786.18    19898.85    514.26 o 
   5  29   1     1451.02     1712.76    228.89 o 
   6  29   1       75.48      324.58    165.81 o 
   7  29   1     4520.27     4741.71    838.14 o 
   8  29   1     3504.35     3403.78    447.44 o 
  -8  30   1      126.99      329.22    350.38 o 
  -7  30   1      159.43      159.79    195.08 o 
  -6  30   1      285.44      123.99    148.65 o 
  -5  30   1     2563.39     2257.04    200.78 o 
  -4  30   1     1547.86     1588.06    161.60 o 
  -3  30   1      630.77      688.27    119.99 o 
  -2  30   1     2663.74     2655.26    144.47 o 
  -1  30   1     9453.58     9396.67    232.55 o 
   0  30   1     5189.93     5930.07    216.68 o 
   1  30   1     1565.57     1477.07    122.35 o 
   2  30   1      187.66      188.03     87.29 o 
   3  30   1    12028.31    11341.92    339.90 o 
   4  30   1     5180.35     4890.45    261.13 o 
   5  30   1      883.82     1142.60    187.63 o 
   6  30   1      628.84      891.76    191.56 o 
   7  30   1     4915.95     5146.75    456.35 o 
   8  30   1     1151.60     1055.06    377.58 o 
  -7  31   1     1264.38      662.54    271.67 o 
  -6  31   1     3665.84     3692.39    258.93 o 
  -5  31   1     5206.35     5797.19    278.87 o 
  -4  31   1     4698.04     4959.90    312.74 o 
  -3  31   1     5425.51     5672.73    233.72 o 
  -2  31   1     9771.68     9731.55    279.25 o 
  -1  31   1     8936.63     8999.84    286.64 o 
   0  31   1    11068.75    11173.19    256.95 o 
   1  31   1     6444.58     6273.32    289.67 o 
   2  31   1    20389.50    20582.51    378.41 o 
   3  31   1     4043.85     3955.02    226.49 o 
   4  31   1     5360.22     5559.68    277.77 o 
   5  31   1     5675.18     5945.98    311.05 o 
   6  31   1     3874.89     3956.37    316.65 o 
   7  31   1     1346.29     1636.23    326.83 o 
  -7  32   1     8449.19     8174.63    521.96 o 
  -6  32   1     7095.45     7182.60    523.47 o 
  -5  32   1      123.78      312.81    156.67 o 
  -4  32   1     5443.52     5305.19    260.30 o 
  -3  32   1    24133.60    23609.27    540.73 o 
  -2  32   1    25609.95    25320.92    556.84 o 
  -1  32   1     4311.98     4374.42    208.35 o 
   0  32   1     4591.45     4829.22    170.75 o 
   1  32   1    30687.93    30702.63    484.71 o 
   2  32   1    19453.95    19527.59    401.25 o 
   3  32   1     1830.35     1638.58    175.04 o 
   4  32   1     1841.28     1898.61    193.03 o 
   5  32   1    10422.58    10555.10    393.22 o 
   6  32   1     6433.86     6126.88    373.40 o 
   7  32   1      667.71     1049.18    416.21 o 
  -7  33   1        1.14      149.42    286.28 o 
  -6  33   1       47.76       29.82    203.01 o 
  -5  33   1     9063.70     8697.73    524.93 o 
  -4  33   1     8772.14     9002.16    355.93 o 
  -3  33   1       92.01      157.73    127.68 o 
  -2  33   1      574.02      781.26    125.46 o 
  -1  33   1    13476.28    13553.22    328.84 o 
   0  33   1     9284.00     9545.61    311.57 o 
   1  33   1     1480.74     1710.89    130.81 o 
   2  33   1     1013.35     1157.71    132.75 o 
   3  33   1    11327.31    11315.19    351.96 o 
   4  33   1    11037.06    11272.83    375.70 o 
   5  33   1       56.23      126.20    147.08 o 
   6  33   1     1082.02     1127.59    235.93 o 
   7  33   1     3974.60     4267.76    367.29 o 
  -7  34   1      276.35      644.98    453.02 o 
  -6  34   1      132.46       76.20    204.31 o 
  -5  34   1      740.48      876.89    191.18 o 
  -4  34   1     2782.84     2867.80    269.46 o 
  -3  34   1      621.20      554.45    162.49 o 
  -2  34   1     1205.58     1242.17    152.58 o 
  -1  34   1     4784.57     5504.69    410.82 o 
   0  34   1     9315.97     9871.15    240.87 o 
   1  34   1      184.82      105.42     87.89 o 
   2  34   1      764.34      875.38    133.78 o 
   3  34   1     2612.43     2512.56    200.83 o 
   4  34   1     7896.91     8986.65    346.62 o 
   5  34   1      349.03      448.44    166.14 o 
   6  34   1      415.15      491.88    208.16 o 
   7  34   1     1447.58     1623.87    285.51 o 
  -7  35   1      813.99     1575.50    535.79 o 
  -6  35   1     1751.50     1813.75    277.42 o 
  -5  35   1    12018.84    11908.64    519.40 o 
  -4  35   1     1327.79     1297.48    241.66 o 
  -3  35   1     2529.33     2489.26    249.84 o 
  -2  35   1     5117.53     5119.78    291.30 o 
  -1  35   1    25938.58    25411.29    540.43 o 
   0  35   1     2740.29     2828.15    172.79 o 
   1  35   1     2615.32     3111.61    165.11 o 
   2  35   1     6228.48     6413.18    319.11 o 
   3  35   1    17819.52    18366.10    463.49 o 
   4  35   1      910.59     1027.96    179.42 o 
   5  35   1     3948.66     4056.60    285.29 o 
   6  35   1     2447.37     2298.97    279.88 o 
   7  35   1     4678.91     4909.57    900.37 o 
  -7  36   1     9974.37     9971.78    806.08 o 
  -6  36   1     1734.01     1882.35    256.83 o 
  -5  36   1      726.61      355.63    207.02 o 
  -4  36   1      377.01       93.70    164.31 o 
  -3  36   1    36586.61    34647.48   1028.91 o 
  -2  36   1     2363.68     2356.79    200.08 o 
  -1  36   1     2111.87     2679.52    200.92 o 
   0  36   1       12.47       50.32    100.89 o 
   1  36   1    33558.47    31962.45    568.42 o 
   2  36   1     4744.97     4613.89    246.69 o 
   3  36   1     3276.76     3378.27    232.12 o 
   4  36   1        5.01       19.62    136.45 o 
   5  36   1    14067.21    13732.49    454.91 o 
   6  36   1     1780.91     1926.66    273.28 o 
   7  36   1      892.96     1087.73    276.49 o 
  -7  37   1       72.61      918.51    244.98 o 
  -6  37   1      595.88      461.75    236.93 o 
  -5  37   1     5197.19     5661.27    538.10 o 
  -4  37   1     1092.26     1225.89    219.60 o 
  -3  37   1      280.53      355.62    292.50 o 
  -2  37   1     2005.70     1886.74    189.22 o 
  -1  37   1     8222.73     8954.55    320.49 o 
   0  37   1     2112.11     2141.17    216.18 o 
   1  37   1      583.59     1131.66    139.93 o 
   2  37   1     4173.00     4374.82    245.17 o 
   3  37   1     5780.23     5480.19    453.18 o 
   4  37   1     2219.26     2031.17    214.59 o 
   5  37   1      232.28      300.29    171.15 o 
   6  37   1     2747.47     2753.48    343.16 o 
   7  37   1     1330.24     1665.12    306.55 o 
  -7  38   1     1378.39      812.86    391.34 o 
  -6  38   1      112.27      351.95    228.64 o 
  -5  38   1      107.36      548.97    217.41 o 
  -4  38   1     1031.15      546.62    203.95 o 
  -3  38   1     3681.39     3863.56    300.97 o 
  -2  38   1     1080.31     1153.46    166.00 o 
  -1  38   1      197.11      799.84    146.85 o 
   0  38   1     3934.84     3751.14    229.38 o 
   1  38   1     4699.42     4624.22    245.36 o 
   2  38   1     1010.29     1082.29    170.42 o 
   3  38   1      855.21     1105.41    197.07 o 
   4  38   1     3315.34     3799.18    311.60 o 
   5  38   1     1826.66     2099.18    331.69 o 
   6  38   1      517.30      578.91    278.60 o 
   7  38   1      291.56     -125.31    371.90 o 
  -6  39   1        3.74     -210.99    210.99 o 
  -5  39   1    16392.41    16210.77    600.62 o 
  -4  39   1      759.56      861.43    219.23 o 
  -3  39   1     2457.85     2913.23    276.23 o 
  -2  39   1       37.40       54.85    127.79 o 
  -1  39   1    22625.14    22729.98    532.33 o 
   0  39   1     1177.19     1194.92    169.15 o 
   1  39   1     4354.66     4744.61    255.41 o 
   2  39   1       68.21      -55.30    120.52 o 
   3  39   1    13817.31    13305.89    698.85 o 
   4  39   1      495.11      276.82    189.22 o 
   5  39   1      858.47     1522.36    267.03 o 
   6  39   1      114.95      349.79    265.66 o 
  -6  40   1      288.16      126.33    233.09 o 
  -5  40   1     1826.45     1923.83    289.62 o 
  -4  40   1     1241.61     1365.24    237.47 o 
  -3  40   1    15175.80    14112.32    537.25 o 
  -2  40   1       91.29      446.48    172.21 o 
  -1  40   1     1813.21     2553.83    242.47 o 
   0  40   1     1605.76     1615.34    201.26 o 
   1  40   1    15116.04    15356.80    427.83 o 
   2  40   1      533.53      464.70    148.16 o 
   3  40   1     2290.56     2199.49    252.81 o 
   4  40   1     2725.96     2511.97    326.60 o 
   5  40   1     7273.54     7729.75    519.41 o 
   6  40   1        5.36       42.74    251.46 o 
  -6  41   1      473.26      224.34    257.16 o 
  -5  41   1      768.43      862.81    252.02 o 
  -4  41   1      296.54      285.89    195.04 o 
  -3  41   1      802.69      949.07    213.89 o 
  -2  41   1     4889.81     5280.28    702.03 o 
  -1  41   1      487.53      441.92    145.75 o 
   0  41   1      241.60      493.53    152.98 o 
   1  41   1     1261.33     1673.71    277.52 o 
   2  41   1     3637.91     3758.60    346.73 o 
   3  41   1      304.65      331.42    182.89 o 
   4  41   1      211.45      435.64    207.74 o 
   5  41   1      485.93      541.88    265.14 o 
   6  41   1     2666.48     2616.32    386.31 o 
  -6  42   1     1589.21     1353.16    436.17 o 
  -5  42   1       32.62     -203.37    203.37 o 
  -4  42   1      106.23       30.78    188.33 o 
  -3  42   1     5784.22     6389.09    385.34 o 
  -2  42   1     3247.98     3762.82    308.33 o 
  -1  42   1       62.16      361.19    152.74 o 
   0  42   1     1255.06     1396.43    202.02 o 
   1  42   1     2356.73     2790.84    263.40 o 
   2  42   1     4625.49     5089.95    283.93 o 
   3  42   1      117.85       66.04    170.62 o 
   4  42   1     1176.07     1133.59    215.45 o 
   5  42   1     4254.65     3997.00    421.00 o 
   6  42   1     1130.39     1393.61    388.64 o 
  -6  43   1      429.68      349.87    265.02 o 
  -5  43   1     5710.48     4713.59    397.66 o 
  -4  43   1     4242.96     4369.25    358.01 o 
  -3  43   1     1018.38      837.43    221.60 o 
  -2  43   1     2365.86     2363.31    266.64 o 
  -1  43   1    13737.86    12596.10    411.87 o 
   0  43   1     8833.18     9371.63    414.96 o 
   1  43   1      369.41      448.24    178.77 o 
   2  43   1       34.10      108.47    167.75 o 
   3  43   1     6506.38     6953.86    397.92 o 
   4  43   1     3962.92     3734.41    346.77 o 
   5  43   1      391.20      630.35    271.53 o 
   6  43   1      162.35      269.01    292.97 o 
  -6  44   1     1263.65      390.56    364.86 o 
  -5  44   1      927.98      540.50    247.08 o 
  -4  44   1     1290.28     1296.94    257.21 o 
  -3  44   1     2508.01     2581.27    297.73 o 
  -2  44   1     1007.00     1259.18    234.82 o 
  -1  44   1     3003.97     3526.44    260.60 o 
   0  44   1     4284.46     5204.04    377.77 o 
   1  44   1     3701.99     4155.47    342.51 o 
   2  44   1     2435.55     2485.06    273.76 o 
   3  44   1     2525.75     2634.96    291.68 o 
   4  44   1     3138.84     3824.61    689.98 o 
   5  44   1      774.40      563.46    268.41 o 
   6  44   1      590.48     1023.96    532.58 o 
  -5  45   1        7.97     -124.11    213.37 o 
  -4  45   1       86.99     -181.25    190.08 o 
  -3  45   1     1548.28     1158.77    241.42 o 
  -2  45   1     1012.73     1074.99    285.40 o 
  -1  45   1      365.36      461.58    169.56 o 
   0  45   1      492.15      674.60    179.69 o 
   1  45   1     4309.24     3787.95    310.49 o 
   2  45   1     1344.24     1350.10    230.60 o 
   3  45   1      302.15      468.37    200.33 o 
   4  45   1      527.57      425.05    233.27 o 
   5  45   1     1928.77     1877.58    618.56 o 
  -5  46   1      346.84      112.74    233.66 o 
  -4  46   1      254.07      309.06    222.42 o 
  -3  46   1     2848.63     2966.20    316.69 o 
  -2  46   1     5086.31     5738.61    382.56 o 
  -1  46   1      637.09      637.54    182.19 o 
   0  46   1      636.57      812.94    193.86 o 
   1  46   1     3752.35     3836.21    312.71 o 
   2  46   1     4978.43     5089.46    660.03 o 
   3  46   1      632.24      975.18    234.03 o 
   4  46   1       13.07       81.17    237.83 o 
   5  46   1     1835.13     1238.91    339.14 o 
  -5  47   1     1596.39      887.79    281.98 o 
  -4  47   1     5020.79     4125.93    489.68 o 
  -3  47   1      360.93      272.33    215.87 o 
  -2  47   1     3152.86     3547.34    332.82 o 
  -1  47   1     1401.96     1667.90    321.50 o 
   0  47   1     7258.31     7399.47    424.28 o 
   1  47   1      455.89      647.98    189.81 o 
   2  47   1     1251.62     1303.70    301.62 o 
   3  47   1     1565.07     1336.57    255.95 o 
   4  47   1     4397.35     4581.36    448.06 o 
   5  47   1      133.77       83.70    279.62 o 
  -5  48   1      559.22     1230.54    323.90 o 
  -4  48   1      905.45     1081.34    355.05 o 
  -3  48   1      123.92      -76.68    201.04 o 
  -2  48   1     1706.00     1686.05    337.65 o 
  -1  48   1     3125.74     3280.54    408.99 o 
   0  48   1      925.89      994.17    231.02 o 
   1  48   1      181.73      235.32    198.34 o 
   2  48   1     1882.86     2702.43    368.97 o 
   3  48   1     2389.11     2056.91    289.62 o 
   4  48   1     1361.64     1630.86    330.84 o 
   5  48   1       67.64      161.10    323.13 o 
  -4  49   1      437.73      873.54    269.12 o 
  -3  49   1     1683.05     1602.08    280.25 o 
  -2  49   1       13.36       85.42    204.51 o 
  -1  49   1      378.90      507.18    210.51 o 
   0  49   1      464.85      492.75    222.73 o 
   1  49   1     2721.31     2805.87    308.86 o 
   2  49   1        1.86      -56.88    238.09 o 
   3  49   1      472.19      456.49    223.34 o 
   4  49   1      287.82      312.82    270.02 o 
  -4  50   1     1244.54     1290.42    299.28 o 
  -3  50   1      333.32      285.34    225.32 o 
  -2  50   1     5067.60     5934.42    413.60 o 
  -1  50   1      190.16      269.60    207.26 o 
   0  50   1      838.71      906.77    241.77 o 
   1  50   1      103.81       77.69    201.40 o 
   2  50   1     5190.99     5016.58    477.18 o 
   3  50   1      626.53     1065.43    321.51 o 
   4  50   1      593.34      362.20    398.02 o 
  -4  51   1     3796.67     4077.03    411.37 o 
  -3  51   1      139.66      104.55    293.89 o 
  -2  51   1     2072.20     2664.84    389.84 o 
  -1  51   1        6.89      144.43    209.68 o 
   0  51   1     7008.78     7740.43    446.74 o 
   1  51   1      234.35      432.40    223.60 o 
   2  51   1     1701.76     2029.10    362.45 o 
   3  51   1       41.42      266.46    292.04 o 
   4  51   1     4120.71     4303.68    812.11 o 
  -3  52   1      161.09      236.05    235.81 o 
  -2  52   1     1134.88     1363.79    340.44 o 
  -1  52   1      917.57      512.85    285.17 o 
   0  52   1      475.58      266.31    224.96 o 
   1  52   1      473.91      524.71    232.02 o 
   2  52   1      945.62      732.92    338.39 o 
   3  52   1     1402.79      762.55    334.40 o 
  -3  53   1      624.44      481.97    262.21 o 
  -2  53   1      347.17      555.68    298.88 o 
  -1  53   1       42.76     -235.95    235.95 o 
   0  53   1      786.81      889.04    263.01 o 
   1  53   1     1717.57     1384.21    270.10 o 
   2  53   1      343.31      724.87    306.17 o 
   3  53   1        9.49      232.47    298.73 o 
  -2  54   1     3405.80     3610.54    451.31 o 
  -1  54   1      627.27      857.71    273.93 o 
   0  54   1     1276.22     1111.26    273.92 o 
   1  54   1      545.65      880.45    262.54 o 
   2  54   1     3058.03     3037.86    375.75 o 
  -2  55   1      408.05      776.99    330.02 o 
  -1  55   1     1305.62      934.37    289.01 o 
   0  55   1     2418.81     2830.65    349.81 o 
   1  55   1       83.54      558.76    310.87 o 
   2  55   1      240.80      427.71    272.33 o 
  -1  56   1      260.59     -259.86    259.86 o 
   0  56   1       66.54      -17.81    246.40 o 
   1  56   1      399.24      432.24    312.96 o 
  -8   0   2     6686.00     7571.86    887.14 o 
  -6   0   2    27469.39    27191.03    753.81 o 
  -4   0   2    30441.85    29314.93    553.06 o 
  -2   0   2    54543.14    53819.68    939.44 o 
   0   0   2    33610.03    33982.30    540.31 o 
   2   0   2    26293.06    26833.67    476.49 o 
   4   0   2     8948.89     8945.36    277.63 o 
   6   0   2    10082.75    10025.16    451.71 o 
   8   0   2     1797.25     1628.84    348.46 o 
  -9   1   2     5628.15     5548.45    482.13 o 
  -8   1   2     6094.09     5999.39    445.45 o 
  -7   1   2       93.52      153.45    161.54 o 
  -6   1   2     8537.71     8508.63    289.79 o 
  -5   1   2    32766.03    32012.34    553.16 o 
  -4   1   2    13579.28    13181.82    238.79 o 
  -3   1   2      164.20      249.62     48.26 o 
  -2   1   2    12335.86    12586.35    225.46 o 
  -1   1   2    69355.56    69798.28    725.96 o 
   0   1   2    40208.86    40423.64    552.10 o 
   1   1   2     3215.69     3337.85    131.59 o 
   2   1   2    23834.32    23792.09    307.26 o 
   3   1   2   110319.09   110260.23   1156.38 o 
   4   1   2     6116.10     6039.75    222.70 o 
   5   1   2       73.28       16.83     81.83 o 
   6   1   2     3133.16     3204.67    209.35 o 
   7   1   2    17789.49    17357.94    705.63 o 
   8   1   2      953.04      899.37    217.10 o 
   9   1   2       12.24      433.86    261.78 o 
  -9   2   2      740.85      835.98    299.20 o 
  -8   2   2       65.09       71.71    225.80 o 
  -7   2   2    13637.50    14471.06    464.12 o 
  -6   2   2     1738.70     1932.91    200.23 o 
  -5   2   2     2253.53     2442.57    157.28 o 
  -4   2   2     1311.60     1409.74     83.24 o 
  -3   2   2   158536.94   157737.89   2172.32 o 
  -2   2   2     3013.67     3182.20    103.01 o 
  -1   2   2    10364.11    10661.09    160.31 o 
   0   2   2       88.27      196.02     36.64 o 
   1   2   2   152139.83   149877.09   1582.79 o 
   2   2   2     2852.35     2828.85     91.95 o 
   3   2   2    10231.83    10916.96    230.91 o 
   4   2   2     1358.93     1506.95     96.20 o 
   5   2   2    81902.17    79032.33   1268.52 o 
   6   2   2     1164.34     1227.85    157.19 o 
   7   2   2       57.15      266.97    138.60 o 
   8   2   2      851.85      981.80    214.73 o 
   9   2   2    18023.96    17651.45    723.00 o 
  -9   3   2     1571.24     1316.48    326.89 o 
  -8   3   2    12236.76    12608.93    591.37 o 
  -7   3   2     6053.11     6595.06    353.49 o 
  -6   3   2     5707.64     5933.80    259.67 o 
  -5   3   2    17303.33    16767.45    364.84 o 
  -4   3   2    19746.44    18938.59    335.72 o 
  -3   3   2    15836.94    15735.69    278.14 o 
  -2   3   2     8675.81     9077.69    154.54 o 
  -1   3   2    28912.36    29800.61    369.58 o 
   0   3   2   105454.39   102630.37   1029.56 o 
   1   3   2     5154.77     5419.73    126.40 o 
   2   3   2     4053.83     4219.76    111.26 o 
   3   3   2    51859.92    52633.40    610.16 o 
   4   3   2    25272.87    24323.51    381.51 o 
   5   3   2     5231.15     5128.72    279.90 o 
   6   3   2      513.10      570.07    164.92 o 
   7   3   2     7871.48     7894.51    323.88 o 
   8   3   2     3074.31     3305.23    296.76 o 
   9   3   2      498.17      789.76    285.68 o 
  -9   4   2     2028.02     1898.44    344.92 o 
  -8   4   2     6535.86     6939.35    473.63 o 
  -7   4   2     3265.20     3337.31    289.01 o 
  -6   4   2    22761.41    22390.99    472.48 o 
  -5   4   2    12420.73    12184.99    410.18 o 
  -4   4   2    20030.69    19404.97    358.98 o 
  -3   4   2    10623.66    11311.41    192.91 o 
  -2   4   2    34075.08    34585.88    377.95 o 
  -1   4   2    16443.30    16865.10    220.05 o 
   0   4   2    84202.36    84364.93    913.96 o 
   1   4   2      510.98      616.70     50.81 o 
   2   4   2    22587.98    23028.14    324.13 o 
   3   4   2     6313.45     6576.32    155.48 o 
   4   4   2    10871.50    10287.02    209.73 o 
   5   4   2     5090.90     5296.63    225.96 o 
   6   4   2     4683.18     5032.03    249.58 o 
   7   4   2     3764.67     3861.76    248.48 o 
   8   4   2     2871.89     3468.13    299.84 o 
   9   4   2      590.29      858.35    287.33 o 
  -9   5   2     5207.96     5382.79    477.76 o 
  -8   5   2      202.73       57.70    230.15 o 
  -7   5   2      674.49      525.25    223.47 o 
  -6   5   2    11235.47    11884.64    392.04 o 
  -5   5   2    40709.51    39160.46    636.58 o 
  -4   5   2      156.04       92.52     69.23 o 
  -3   5   2      444.62      317.70     61.16 o 
  -2   5   2    34886.51    35047.34    385.23 o 
  -1   5   2   126626.29   126070.52   1350.94 o 
   0   5   2    13586.62    14672.92    204.50 o 
   1   5   2    26696.73    27252.01    346.88 o 
   2   5   2    22824.92    22923.55    303.04 o 
   3   5   2   108945.05   110357.80   1159.73 o 
   4   5   2     3549.86     3779.91    139.08 o 
   5   5   2     1893.18     1854.64    134.03 o 
   6   5   2    16865.72    16166.07    402.21 o 
   7   5   2    14001.27    13803.29    556.90 o 
   8   5   2      203.41      376.12    190.20 o 
   9   5   2      130.98      122.25    256.74 o 
  -9   6   2     1386.21     1372.94    329.09 o 
  -8   6   2     1573.99     1743.90    261.22 o 
  -7   6   2     6084.87     5886.02    449.78 o 
  -6   6   2    12338.24    12085.81    498.58 o 
  -5   6   2    10413.08    10509.43    284.45 o 
  -4   6   2    16330.18    16622.83    319.08 o 
  -3   6   2    76467.67    76563.59    896.25 o 
  -2   6   2    17475.84    17223.61    220.73 o 
  -1   6   2    35593.36    36458.81    443.34 o 
   0   6   2     3517.30     3896.19    159.07 o 
   1   6   2   119058.63   120817.14   1208.74 o 
   2   6   2    59587.72    61639.15    635.54 o 
   3   6   2     5588.42     5584.49    144.30 o 
   4   6   2    15869.90    16446.34    277.58 o 
   5   6   2    47434.91    46724.36    664.06 o 
   6   6   2     9014.24     9132.21    455.02 o 
   7   6   2      195.77      106.12    146.79 o 
   8   6   2     3992.56     4322.53    457.01 o 
   9   6   2     9044.64     8237.46    541.07 o 
  -9   7   2       79.43      109.66    267.17 o 
  -8   7   2     7226.97     7004.74    390.08 o 
  -7   7   2    19216.70    18534.50    552.57 o 
  -6   7   2       29.49       31.87    134.08 o 
  -5   7   2      234.50      366.07     87.01 o 
  -4   7   2    35384.61    34966.36    498.17 o 
  -3   7   2    37046.20    37537.17    496.46 o 
  -2   7   2      269.11      401.43     38.52 o 
  -1   7   2    14828.81    15741.29    282.16 o 
   0   7   2     9206.00     9281.04    166.16 o 
   1   7   2    87903.61    90283.34    872.06 o 
   2   7   2       14.74      127.03     40.94 o 
   3   7   2     7003.09     7535.28    167.62 o 
   4   7   2    29069.62    29801.38    442.83 o 
   5   7   2    16843.85    16904.72    340.41 o 
   6   7   2     1309.60     1444.32    162.40 o 
   7   7   2     3387.07     3266.33    255.83 o 
   8   7   2     5219.31     5920.62    433.80 o 
   9   7   2     2315.91     2516.50    404.50 o 
  -9   8   2     6606.29     6260.11    501.82 o 
  -8   8   2     5902.00     6755.71    429.90 o 
  -7   8   2     3407.46     3337.10    277.75 o 
  -6   8   2      456.50      614.54    176.97 o 
  -5   8   2    23952.30    23572.30    420.06 o 
  -4   8   2    26191.53    26299.57    565.97 o 
  -3   8   2    20008.35    21180.89    323.47 o 
  -2   8   2      887.94      994.42     59.59 o 
  -1   8   2   104170.49   107909.02   1171.94 o 
   0   8   2    10292.82    10168.28    167.23 o 
   1   8   2    56579.48    58433.13    661.87 o 
   2   8   2      983.90     1102.46     67.05 o 
   3   8   2    37262.79    37180.84    468.27 o 
   4   8   2    27460.84    27800.40    396.76 o 
   5   8   2     2908.39     2960.33    160.72 o 
   6   8   2      189.81      323.62    127.88 o 
   7   8   2     9115.13     9414.02    371.57 o 
   8   8   2     2977.49     3575.70    341.77 o 
   9   8   2      971.97     1236.80    321.03 o 
  -9   9   2     2242.38     2099.44    357.59 o 
  -8   9   2     1927.13     2817.19    338.84 o 
  -7   9   2     1190.09     1080.49    201.61 o 
  -6   9   2    29215.94    28873.30    712.43 o 
  -5   9   2     8850.70     9206.76    418.23 o 
  -4   9   2     6357.79     6307.98    175.80 o 
  -3   9   2     8454.44     9515.36    191.25 o 
  -2   9   2    76497.58    76415.85    874.08 o 
  -1   9   2      730.22      879.78     64.35 o 
   0   9   2   113317.11   115510.39   1246.42 o 
   1   9   2      473.37      487.10     43.66 o 
   2   9   2    90562.63    90127.29    948.19 o 
   3   9   2    17034.86    16974.38    269.59 o 
   4   9   2    25706.06    26593.90    385.30 o 
   5   9   2     3126.13     3498.83    200.80 o 
   6   9   2    26561.75    25784.71    633.16 o 
   7   9   2     5187.92     5308.16    537.29 o 
   8   9   2     7489.08     7998.93    513.04 o 
   9   9   2       66.40     -222.92    251.21 o 
  -9  10   2     2405.82     2429.08    370.75 o 
  -8  10   2     5322.98     5086.99    365.79 o 
  -7  10   2       30.60      -42.08    155.34 o 
  -6  10   2     9596.31    10843.32    383.47 o 
  -5  10   2    12828.56    12389.27    317.78 o 
  -4  10   2    20784.01    20984.23    347.64 o 
  -3  10   2      479.05      431.00     59.60 o 
  -2  10   2    72535.52    72916.89    898.00 o 
  -1  10   2    10831.78    10820.94    182.41 o 
   0  10   2    74958.54    78084.20    870.64 o 
   1  10   2     1121.08     1452.37     60.85 o 
   2  10   2    35864.15    36174.49    435.63 o 
   3  10   2    27221.26    27533.61    377.12 o 
   4  10   2    22267.01    21963.25    483.12 o 
   5  10   2     3821.13     4166.54    234.76 o 
   6  10   2    21461.80    20597.74    462.72 o 
   7  10   2     2040.12     2093.82    218.92 o 
   8  10   2    10725.83    11438.95    525.55 o 
   9  10   2      942.97     1286.67    325.72 o 
  -9  11   2      723.27      893.66    303.09 o 
  -8  11   2     1606.65     1657.28    282.25 o 
  -7  11   2    17463.78    16591.12    513.84 o 
  -6  11   2       27.69      199.51    134.38 o 
  -5  11   2     1047.24     1090.00    145.84 o 
  -4  11   2     2263.20     2335.72    116.97 o 
  -3  11   2   121601.32   121840.80   1260.71 o 
  -2  11   2     3440.11     3511.02    204.34 o 
  -1  11   2     4563.95     4431.79    112.22 o 
   0  11   2     1995.88     2146.23     79.69 o 
   1  11   2    33313.60    32696.00    362.29 o 
   2  11   2     3691.15     3868.35    110.77 o 
   3  11   2       16.42       68.58     53.96 o 
   4  11   2     5526.71     5698.85    168.34 o 
   5  11   2    23417.91    22782.35    411.50 o 
   6  11   2      980.08     1297.51    165.01 o 
   7  11   2      196.59      326.27    187.00 o 
   8  11   2      761.68     1354.66    292.95 o 
   9  11   2     3894.59     3379.81    410.91 o 
  -9  12   2     7755.99     7946.61    460.84 o 
  -8  12   2     3287.09     3413.62    349.60 o 
  -7  12   2      169.91      192.80    166.97 o 
  -6  12   2     1094.31     1337.67    190.00 o 
  -5  12   2    34326.11    32894.29    578.60 o 
  -4  12   2    14735.78    14451.22    288.21 o 
  -3  12   2     6247.88     6425.63    131.47 o 
  -2  12   2    15908.38    16489.07    280.93 o 
  -1  12   2    64088.31    63405.52    732.06 o 
   0  12   2    52996.47    54322.91    637.68 o 
   1  12   2       61.64       82.40     35.92 o 
   2  12   2    16959.31    17196.79    254.72 o 
   3  12   2    47888.56    48087.86    580.35 o 
   4  12   2    13285.12    12886.18    251.46 o 
   5  12   2      300.16      471.17    102.79 o 
   6  12   2     7311.14     7266.83    285.81 o 
   7  12   2     4835.98     5059.31    353.35 o 
   8  12   2     6186.01     6298.03    589.06 o 
   9  12   2       25.05      168.65    257.53 o 
  -9  13   2       13.83      342.77    240.66 o 
  -8  13   2     4144.50     4365.29    339.03 o 
  -7  13   2      570.92      502.35    185.34 o 
  -6  13   2    24174.92    23656.96    578.45 o 
  -5  13   2      320.24      308.86    103.96 o 
  -4  13   2    15046.01    14755.67    449.95 o 
  -3  13   2     2623.45     2709.90     86.11 o 
  -2  13   2    66207.77    65312.43    772.13 o 
  -1  13   2    11834.66    12067.56    214.06 o 
   0  13   2    56321.79    57104.29    670.07 o 
   1  13   2    15295.07    15901.65    226.08 o 
   2  13   2   102082.77   102932.20   1078.57 o 
   3  13   2        7.06       59.41     55.59 o 
   4  13   2    30392.71    30004.57    430.64 o 
   5  13   2      374.04      438.00    101.57 o 
   6  13   2    31929.65    31460.67    542.37 o 
   7  13   2     1710.41     1793.99    265.44 o 
   8  13   2    10171.62    10440.34    511.27 o 
   9  13   2        5.59      358.49    284.35 o 
  -9  14   2     3032.86     2945.77    335.51 o 
  -8  14   2     7137.37     6442.63    394.49 o 
  -7  14   2     2667.94     2773.52    326.26 o 
  -6  14   2     5011.76     4787.66    286.33 o 
  -5  14   2    20092.22    19314.21    531.62 o 
  -4  14   2    28656.08    27495.47    487.00 o 
  -3  14   2     3154.78     3102.73     91.89 o 
  -2  14   2    32631.46    33880.20    452.20 o 
  -1  14   2    30601.42    31184.10    408.95 o 
   0  14   2    66005.16    66375.46    767.66 o 
   1  14   2    13018.25    12815.58    196.73 o 
   2  14   2    10789.91    10999.10    195.67 o 
   3  14   2    17587.47    17735.05    285.03 o 
   4  14   2    28306.24    27951.07    446.02 o 
   5  14   2     2887.06     2824.63    162.16 o 
   6  14   2    10719.73    10541.66    297.77 o 
   7  14   2     3381.37     3823.72    421.30 o 
   8  14   2     9025.11     9205.58    706.70 o 
   9  14   2      388.15      347.96    390.64 o 
  -9  15   2      703.80      697.71    261.42 o 
  -8  15   2      370.93      359.39    214.37 o 
  -7  15   2    19027.95    19277.90    615.18 o 
  -6  15   2      774.00      843.25    175.31 o 
  -5  15   2     1243.23     1356.18    146.01 o 
  -4  15   2     5482.00     5078.29    199.96 o 
  -3  15   2    72561.88    72969.66    878.53 o 
  -2  15   2      760.14      744.32     67.78 o 
  -1  15   2     8793.81     9173.69    153.79 o 
   0  15   2      612.04      916.14     68.41 o 
   1  15   2    82884.13    82692.43    927.44 o 
   2  15   2     5229.22     5304.83    135.11 o 
   3  15   2      209.00      271.59     64.78 o 
   4  15   2     3032.46     3250.92    153.73 o 
   5  15   2    21642.65    21784.50    406.63 o 
   6  15   2       67.39       52.86    108.86 o 
   7  15   2       18.38      -40.25    174.33 o 
   8  15   2      181.58      319.25    226.34 o 
   9  15   2     2489.15     2523.19    397.06 o 
  -9  16   2     4954.19     4585.90    588.65 o 
  -8  16   2     2113.32     2468.60    291.43 o 
  -7  16   2      568.61      741.15    234.84 o 
  -6  16   2     8763.85     8249.13    355.60 o 
  -5  16   2    18067.36    17502.90    399.07 o 
  -4  16   2     8666.88     8809.90    258.93 o 
  -3  16   2      272.50      182.03     60.26 o 
  -2  16   2    41796.85    40860.23    531.58 o 
  -1  16   2    73119.41    74827.23    797.29 o 
   0  16   2    61424.26    62422.36    737.39 o 
   1  16   2    18151.55    18064.60    256.58 o 
   2  16   2    29932.77    29865.70    390.35 o 
   3  16   2    23875.57    24633.56    358.50 o 
   4  16   2    13238.60    12978.18    282.55 o 
   5  16   2     5805.25     5662.81    211.11 o 
   6  16   2    15698.37    16018.69    408.51 o 
   7  16   2     4295.72     4076.60    328.02 o 
   8  16   2     5367.43     6239.47    519.41 o 
   9  16   2     1160.63     1024.97    360.18 o 
  -9  17   2     1365.56     1416.37    298.76 o 
  -8  17   2     2660.77     3263.91    580.03 o 
  -7  17   2      449.77      470.06    187.22 o 
  -6  17   2    20998.35    20426.14   1040.13 o 
  -5  17   2    11583.59    11610.69    323.80 o 
  -4  17   2     9443.60     9456.10    270.17 o 
  -3  17   2      585.32      617.11     94.43 o 
  -2  17   2    60892.54    60392.77    735.36 o 
  -1  17   2    56683.82    56068.57    621.85 o 
   0  17   2    41384.96    42370.24    536.61 o 
   1  17   2      444.39      540.51     69.01 o 
   2  17   2    90732.59    90489.52    974.71 o 
   3  17   2    14476.41    14225.95    255.94 o 
   4  17   2    25458.25    24660.63    416.52 o 
   5  17   2       43.79       16.56     92.40 o 
   6  17   2    20914.09    21028.67    476.69 o 
   7  17   2    12338.02    11070.60    484.19 o 
   8  17   2     6573.19     6225.15    433.85 o 
  -8  18   2     6620.51     6252.66    521.10 o 
  -7  18   2     7081.52     6770.94    369.70 o 
  -6  18   2      601.87      420.78    160.82 o 
  -5  18   2    12690.91    13386.93    426.95 o 
  -4  18   2    26734.79    26329.81    484.92 o 
  -3  18   2    10074.00    10306.12    269.18 o 
  -2  18   2     2541.57     2864.53    114.30 o 
  -1  18   2    28330.50    28253.92    416.63 o 
   0  18   2    54329.91    54244.07    663.61 o 
   1  18   2    39806.06    40805.50    487.03 o 
   2  18   2     3196.52     3413.78    134.34 o 
   3  18   2    12022.99    12508.32    238.16 o 
   4  18   2    20641.44    20832.32    376.08 o 
   5  18   2     9560.40     9584.78    267.20 o 
   6  18   2      332.07      274.34    153.82 o 
   7  18   2     3897.90     3945.52    333.91 o 
   8  18   2     6923.49     7173.81    456.60 o 
  -8  19   2     6046.15     6024.76    610.09 o 
  -7  19   2    11971.55    12027.27    465.22 o 
  -6  19   2     1357.05     1562.33    208.30 o 
  -5  19   2       44.32      244.17    116.59 o 
  -4  19   2    24832.28    24303.33    463.34 o 
  -3  19   2    22476.40    23281.02    347.49 o 
  -2  19   2     3072.22     3210.86    175.08 o 
  -1  19   2      149.74      194.30     44.84 o 
   0  19   2    39589.82    39430.47    515.71 o 
   1  19   2    58724.95    59862.58    674.43 o 
   2  19   2     4296.15     4168.60    155.20 o 
   3  19   2     1133.36     1250.74     96.03 o 
   4  19   2    14500.10    14929.27    532.97 o 
   5  19   2    11941.50    11713.06    317.60 o 
   6  19   2     1105.05     1154.29    176.47 o 
   7  19   2      618.87      801.32    247.74 o 
   8  19   2     2337.11     3181.35    351.02 o 
  -8  20   2      428.26      718.35    292.22 o 
  -7  20   2     5821.50     5961.52    360.37 o 
  -6  20   2    12030.58    11716.54    363.03 o 
  -5  20   2     7945.89     7860.25    328.16 o 
  -4  20   2     3744.76     4016.43    195.43 o 
  -3  20   2    16348.63    15758.13    273.07 o 
  -2  20   2    31780.85    31695.98    467.44 o 
  -1  20   2    12655.36    12889.13    208.79 o 
   0  20   2     5662.36     5758.92    153.82 o 
   1  20   2    47897.88    48113.80    565.18 o 
   2  20   2    19342.38    19582.13    300.13 o 
   3  20   2     4791.83     4935.76    166.40 o 
   4  20   2     4497.66     4810.73    184.87 o 
   5  20   2    16562.72    16309.14    354.32 o 
   6  20   2    11770.35    11014.71    754.27 o 
   7  20   2     1441.75     1539.04    347.45 o 
   8  20   2     1743.91     2205.69    316.25 o 
  -8  21   2       12.74      234.52    206.79 o 
  -7  21   2        0.82      154.13    180.53 o 
  -6  21   2     8359.19     8845.97    326.43 o 
  -5  21   2    16866.62    16296.69    398.22 o 
  -4  21   2      480.05      416.61    105.81 o 
  -3  21   2       27.55        2.85     72.80 o 
  -2  21   2    32413.96    33214.62    511.09 o 
  -1  21   2    49076.11    47662.29    558.09 o 
   0  21   2     1349.01     1456.31    100.36 o 
   1  21   2        2.65      102.27     49.78 o 
   2  21   2    42513.57    42780.92    533.55 o 
   3  21   2    47636.96    46138.27    584.61 o 
   4  21   2     7252.38     7049.66    220.40 o 
   5  21   2       11.05      -41.78    110.53 o 
   6  21   2    11414.81    11624.31    393.63 o 
   7  21   2    16466.72    16674.67    581.25 o 
   8  21   2     1154.19     1199.25    287.10 o 
  -8  22   2     4369.34     4545.85    361.72 o 
  -7  22   2     2676.15     2433.14    267.16 o 
  -6  22   2     9236.07     9780.10    484.91 o 
  -5  22   2     1926.22     2142.56    179.38 o 
  -4  22   2    18718.45    18506.92    400.49 o 
  -3  22   2     8071.76     7984.17    239.18 o 
  -2  22   2    16479.30    15819.14    285.09 o 
  -1  22   2      422.96      423.11     66.32 o 
   0  22   2    35438.25    35922.78    443.94 o 
   1  22   2    16061.70    16469.46    260.64 o 
   2  22   2     7484.55     7520.76    179.05 o 
   3  22   2     3539.46     3606.19    166.61 o 
   4  22   2    12585.37    12715.53    290.29 o 
   5  22   2     8934.72     8851.99    428.80 o 
   6  22   2     2192.16     2457.03    221.71 o 
   7  22   2      367.56      555.22    219.18 o 
   8  22   2     3224.71     3237.97    417.13 o 
  -8  23   2     6970.82     7523.55    438.85 o 
  -7  23   2     1304.84     1323.83    237.97 o 
  -6  23   2     3666.35     4029.31    303.09 o 
  -5  23   2     2227.38     2194.04    183.05 o 
  -4  23   2    21617.46    20540.37    429.84 o 
  -3  23   2     2873.51     2898.68    163.33 o 
  -2  23   2     6973.74     6469.38    179.22 o 
  -1  23   2     9615.97     9736.92    184.52 o 
   0  23   2    35252.11    35014.06    439.82 o 
   1  23   2     4034.18     4466.56    132.07 o 
   2  23   2     4769.41     4865.78    157.17 o 
   3  23   2     6394.22     6632.83    187.21 o 
   4  23   2    15020.43    14764.25    318.49 o 
   5  23   2     1125.39     1368.61    158.85 o 
   6  23   2      952.79     1005.00    180.24 o 
   7  23   2     2490.69     2532.06    428.28 o 
   8  23   2     2454.76     3029.47    415.54 o 
  -8  24   2       43.20       55.46    238.97 o 
  -7  24   2     9716.38     9356.78    433.83 o 
  -6  24   2     2799.11     3411.50    236.72 o 
  -5  24   2      410.10      590.97    132.34 o 
  -4  24   2      178.48      202.07     96.81 o 
  -3  24   2    35182.48    33378.18    581.75 o 
  -2  24   2     3039.75     2990.85    132.17 o 
  -1  24   2     4040.23     4159.32    124.42 o 
   0  24   2     1383.82     1806.99     86.64 o 
   1  24   2    65167.05    64262.66    803.46 o 
   2  24   2     3453.05     3476.72    151.71 o 
   3  24   2      282.00      459.57     85.17 o 
   4  24   2      357.67      479.33    101.26 o 
   5  24   2    32950.98    32140.54    663.14 o 
   6  24   2     3011.33     3214.44    285.75 o 
   7  24   2      211.12      582.57    258.85 o 
   8  24   2       17.58      160.25    272.83 o 
  -8  25   2     1160.56     1366.80    324.10 o 
  -7  25   2      516.37      549.13    205.11 o 
  -6  25   2     3334.01     3519.98    302.97 o 
  -5  25   2    20310.35    19771.97    456.85 o 
  -4  25   2     6717.85     6498.86    327.88 o 
  -3  25   2     1456.04     1501.76    134.92 o 
  -2  25   2     3557.10     3529.26    142.95 o 
  -1  25   2    40106.61    39632.18    496.69 o 
   0  25   2     3550.78     3553.96    140.13 o 
   1  25   2     1307.04     1685.67    128.83 o 
   2  25   2     6865.62     6766.45    198.08 o 
   3  25   2    42393.51    40569.29    591.12 o 
   4  25   2     1081.37      981.32    150.45 o 
   5  25   2     1907.85     2326.55    270.02 o 
   6  25   2     1988.87     2080.58    253.97 o 
   7  25   2    14957.08    14793.16   1180.01 o 
   8  25   2      174.98      475.97    296.97 o 
  -8  26   2     3512.54     2418.22    309.90 o 
  -7  26   2      225.78      324.55    199.05 o 
  -6  26   2    11797.98    12024.15    386.02 o 
  -5  26   2      650.20      430.84    161.64 o 
  -4  26   2     9814.77    10003.23    300.84 o 
  -3  26   2      531.96      501.48    110.32 o 
  -2  26   2    16795.71    16399.59    311.21 o 
  -1  26   2     1780.96     1960.51    114.00 o 
   0  26   2    12253.53    13095.68    262.81 o 
   1  26   2     6696.85     7003.01    197.00 o 
   2  26   2    16445.36    16498.13    345.61 o 
   3  26   2       20.22      197.36     88.21 o 
   4  26   2     4401.88     4589.28    251.19 o 
   5  26   2     1033.17     1412.07    198.52 o 
   6  26   2     3673.12     3464.82    296.99 o 
   7  26   2       69.99      227.60    255.38 o 
   8  26   2     1277.10      969.26    337.60 o 
  -8  27   2     3333.91     3355.48    589.48 o 
  -7  27   2       51.99       15.65    178.01 o 
  -6  27   2     3772.95     4449.52    446.74 o 
  -5  27   2     5547.32     5977.12    249.93 o 
  -4  27   2     8073.61     8532.34    435.68 o 
  -3  27   2        8.21       79.10     91.74 o 
  -2  27   2    20279.37    19762.08    349.32 o 
  -1  27   2    20853.71    20962.14    355.20 o 
   0  27   2    12659.05    12521.05    251.10 o 
   1  27   2      500.38      466.38     84.62 o 
   2  27   2     6802.28     6435.00    201.52 o 
   3  27   2    15359.99    15510.85    324.79 o 
   4  27   2     2822.56     3120.14    217.36 o 
   5  27   2       13.71      217.74    145.97 o 
   6  27   2     3331.67     2928.22    326.17 o 
   7  27   2     5707.74     5453.75    569.73 o 
   8  27   2      627.79      887.87    449.58 o 
  -8  28   2      894.48      828.41    232.09 o 
  -7  28   2     9246.17     8934.33    438.71 o 
  -6  28   2      100.77       14.91    141.20 o 
  -5  28   2      336.70      293.79    121.67 o 
  -4  28   2     3515.03     3208.75    198.34 o 
  -3  28   2    35980.11    34115.43    593.47 o 
  -2  28   2       20.10       97.10     88.82 o 
  -1  28   2     1517.75     1647.48    134.66 o 
   0  28   2     4739.47     4800.18    190.08 o 
   1  28   2    54685.73    52808.98    707.63 o 
   2  28   2     1045.08     1318.26    137.47 o 
   3  28   2       22.46      160.81     99.59 o 
   4  28   2     3947.27     4224.42    243.67 o 
   5  28   2    26785.90    26407.33    702.15 o 
   6  28   2      384.91      302.51    182.88 o 
   7  28   2       41.06      170.76    244.00 o 
   8  28   2      574.00      478.64    311.63 o 
  -8  29   2     2654.05     1844.01    265.04 o 
  -7  29   2     2167.48     2181.61    246.05 o 
  -6  29   2      102.66      122.36    135.70 o 
  -5  29   2     9630.71     9376.39    500.48 o 
  -4  29   2    16044.43    15590.07    557.01 o 
  -3  29   2     6124.40     6399.10    299.77 o 
  -2  29   2      239.87      323.66    100.62 o 
  -1  29   2    22078.87    21660.69    420.96 o 
   0  29   2    12843.16    12485.88    269.92 o 
   1  29   2     1715.46     2441.60    152.49 o 
   2  29   2        1.19       93.77     86.36 o 
   3  29   2    16495.09    16240.54    339.96 o 
   4  29   2     7121.70     7175.21    371.20 o 
   5  29   2     2350.15     2468.60    253.62 o 
   6  29   2        4.81      118.20    176.78 o 
   7  29   2     7406.10     6048.81    488.36 o 
   8  29   2     2080.09     1524.01    688.53 o 
  -8  30   2     2393.65     2042.69    801.81 o 
  -7  30   2      227.83      283.89    208.88 o 
  -6  30   2     6356.80     6523.82    324.78 o 
  -5  30   2     3776.26     4034.68    329.91 o 
  -4  30   2     5156.92     5076.77    284.05 o 
  -3  30   2        9.04       -4.80    113.40 o 
  -2  30   2    10736.78    11019.09    378.76 o 
  -1  30   2    13814.48    14275.17    332.43 o 
   0  30   2     6492.23     6634.40    283.71 o 
   1  30   2        7.08       18.74     80.49 o 
   2  30   2    12698.37    12844.33    292.04 o 
   3  30   2     3092.93     3432.07    197.42 o 
   4  30   2     5417.14     5514.11    276.57 o 
   5  30   2       79.07      -56.80    153.73 o 
   6  30   2     1345.08     1082.31    260.77 o 
   7  30   2      962.05     1144.36    306.75 o 
  -7  31   2     1225.14     1194.05    294.81 o 
  -6  31   2     5832.31     5887.14    353.68 o 
  -5  31   2    10229.11     9641.96    394.90 o 
  -4  31   2      989.92      936.45    217.96 o 
  -3  31   2     1601.51     1670.96    182.55 o 
  -2  31   2    28001.13    27110.23    506.51 o 
  -1  31   2    13643.29    13613.76    328.71 o 
   0  31   2       81.88      264.16     85.28 o 
   1  31   2     5437.77     5755.32    219.49 o 
   2  31   2    13626.55    14251.67    315.47 o 
   3  31   2    14565.11    15422.90    585.08 o 
   4  31   2      606.94      563.68    153.71 o 
   5  31   2      518.92      520.99    188.06 o 
   6  31   2     4813.69     5509.85    362.79 o 
   7  31   2     5019.79     5281.93    395.39 o 
  -7  32   2     3773.92     3610.77    390.02 o 
  -6  32   2     2642.56     2223.51    263.50 o 
  -5  32   2      125.44      225.43    160.24 o 
  -4  32   2    11412.09    11646.96    400.38 o 
  -3  32   2    13247.83    12562.25    390.44 o 
  -2  32   2     6703.87     7026.74    253.56 o 
  -1  32   2     2665.61     2673.57    171.50 o 
   0  32   2    13814.43    13955.78    299.38 o 
   1  32   2    25947.14    24850.30    408.76 o 
   2  32   2    15702.15    16107.23    340.78 o 
   3  32   2       82.80      180.52    123.99 o 
   4  32   2    13310.27    12624.66    515.05 o 
   5  32   2     9535.79     9148.53    412.12 o 
   6  32   2     3949.99     4019.51    329.69 o 
   7  32   2       27.90      -18.10    212.14 o 
  -7  33   2     4190.06     4529.66    504.06 o 
  -6  33   2      129.16     -163.74    163.74 o 
  -5  33   2      212.76      442.66    170.02 o 
  -4  33   2    11272.01    11033.04    395.39 o 
  -3  33   2    10640.12     9945.71    360.47 o 
  -2  33   2     2712.52     2846.31    186.18 o 
  -1  33   2     4432.34     4603.83    213.55 o 
   0  33   2     9861.29     9794.09    252.35 o 
   1  33   2     8801.51     9670.50    299.30 o 
   2  33   2      996.46     1241.96    129.57 o 
   3  33   2      345.08      393.34    132.76 o 
   4  33   2     8064.74     8984.37    381.22 o 
   5  33   2     4466.17     5248.84    337.17 o 
   6  33   2     1008.86      642.87    221.87 o 
   7  33   2     1166.87     1192.60    269.12 o 
  -7  34   2      663.87      966.78    350.76 o 
  -6  34   2      849.85      820.85    244.91 o 
  -5  34   2     8484.63     8356.61    385.72 o 
  -4  34   2     6981.90     7196.73    344.31 o 
  -3  34   2     2091.43     2280.32    267.17 o 
  -2  34   2     2030.22     2044.35    171.07 o 
  -1  34   2    16439.82    16730.22    387.04 o 
   0  34   2     5187.61     5760.82    242.56 o 
   1  34   2     2265.77     2219.15    143.67 o 
   2  34   2       63.99       62.64     98.86 o 
   3  34   2    13178.67    12858.37    384.19 o 
   4  34   2     1519.22     2128.12    305.94 o 
   5  34   2      303.21       34.06    166.45 o 
   6  34   2       70.91      -96.31    184.30 o 
   7  34   2     1623.32     1813.90    301.93 o 
  -7  35   2     1253.54      113.37    308.45 o 
  -6  35   2     5970.89     5644.26    410.41 o 
  -5  35   2     1793.72     1736.11    257.57 o 
  -4  35   2     2474.64     2683.15    243.04 o 
  -3  35   2     3305.61     3133.03    244.31 o 
  -2  35   2    11513.09    10772.52    412.04 o 
  -1  35   2     4508.51     4456.71    264.27 o 
   0  35   2     5358.01     5683.25    235.68 o 
   1  35   2     3286.68     3233.45    166.52 o 
   2  35   2    15685.19    16183.11    354.22 o 
   3  35   2     2152.58     2367.97    206.41 o 
   4  35   2     3019.52     3281.23    249.31 o 
   5  35   2     1215.39      858.05    246.23 o 
   6  35   2     5710.69     5584.79    388.47 o 
   7  35   2     1077.93     1402.45    286.76 o 
  -7  36   2      237.37      523.76    332.04 o 
  -6  36   2     2294.00     2216.53    442.96 o 
  -5  36   2      660.58      766.70    237.41 o 
  -4  36   2     4141.53     3943.82    454.43 o 
  -3  36   2      662.71      742.64    185.59 o 
  -2  36   2     5649.05     6353.43    260.98 o 
  -1  36   2     2129.11     2190.13    184.66 o 
   0  36   2    12251.69    11857.38    457.85 o 
   1  36   2     1672.45     1573.73    141.53 o 
   2  36   2     6684.13     7357.59    346.53 o 
   3  36   2      882.94      957.81    162.87 o 
   4  36   2    10726.33    10722.39    387.54 o 
   5  36   2      361.41      410.39    196.04 o 
   6  36   2     4414.78     4055.48    368.83 o 
   7  36   2      272.12       73.36    236.18 o 
  -7  37   2     4825.42     4947.88    539.26 o 
  -6  37   2      292.21      362.14    238.40 o 
  -5  37   2       12.32       82.22    187.78 o 
  -4  37   2      486.32      738.86    258.22 o 
  -3  37   2    10443.10    10477.44    436.59 o 
  -2  37   2      564.99      642.46    152.17 o 
  -1  37   2      275.72      624.04    142.24 o 
   0  37   2     2159.29     2651.00    187.73 o 
   1  37   2    10615.34    11102.77    351.22 o 
   2  37   2     2425.28     2700.12    189.07 o 
   3  37   2        9.34      -95.29    129.10 o 
   4  37   2      696.84      552.62    172.77 o 
   5  37   2     4711.96     4567.90    338.35 o 
   6  37   2      911.04     1483.28    281.24 o 
   7  37   2        3.40     -221.23    221.23 o 
  -6  38   2      257.38      395.68    229.71 o 
  -5  38   2     7875.20     7576.03    447.02 o 
  -4  38   2      838.00      561.23    205.71 o 
  -3  38   2     1198.95     1274.73    213.14 o 
  -2  38   2     1860.95     2234.51    259.64 o 
  -1  38   2    13196.44    12882.65    390.47 o 
   0  38   2     2551.00     2909.73    223.00 o 
   1  38   2       75.64      260.35    117.74 o 
   2  38   2     1013.10      855.76    142.16 o 
   3  38   2     7744.27     8128.87    339.55 o 
   4  38   2     1413.44     1183.75    194.91 o 
   5  38   2      228.28      281.40    200.32 o 
   6  38   2     1113.97      757.90    237.46 o 
  -6  39   2     2958.81     2908.18    353.35 o 
  -5  39   2       21.98     -118.43    214.47 o 
  -4  39   2     3211.72     3305.95    314.30 o 
  -3  39   2      913.43      999.09    207.34 o 
  -2  39   2     9443.59     8707.38    398.76 o 
  -1  39   2        7.31      434.32    138.32 o 
   0  39   2     7137.03     7331.86    348.91 o 
   1  39   2     2580.37     2684.28    220.59 o 
   2  39   2    11476.73    12831.28    410.11 o 
   3  39   2       29.44      183.74    142.87 o 
   4  39   2     6310.07     6427.06    565.70 o 
   5  39   2      248.60      202.45    195.89 o 
   6  39   2     4040.95     3908.69    417.06 o 
  -6  40   2      426.09      288.26    352.50 o 
  -5  40   2      765.19     1044.24    248.48 o 
  -4  40   2     5303.77     5220.91    373.26 o 
  -3  40   2      713.63      892.39    211.86 o 
  -2  40   2     2142.88     2088.68    246.66 o 
  -1  40   2     3212.88     3161.17    234.60 o 
   0  40   2     8884.45     9568.88    522.86 o 
   1  40   2      583.98      676.78    146.76 o 
   2  40   2     3337.83     3293.41    250.68 o 
   3  40   2      901.24     1275.60    218.17 o 
   4  40   2     7570.14     7137.87    621.30 o 
   5  40   2      697.47      436.57    261.70 o 
   6  40   2     1722.95     1533.02    459.81 o 
  -6  41   2      740.41      521.58    263.45 o 
  -5  41   2      476.35      586.81    235.48 o 
  -4  41   2      544.94      559.90    214.35 o 
  -3  41   2     6471.45     5809.16    371.43 o 
  -2  41   2     1739.86     1683.34    240.80 o 
  -1  41   2     1010.53      871.53    168.54 o 
   0  41   2      102.77      250.23    148.63 o 
   1  41   2     6363.92     5847.33    300.84 o 
   2  41   2     2355.85     1946.00    210.80 o 
   3  41   2      341.31      336.48    178.58 o 
   4  41   2       52.17      147.09    213.34 o 
   5  41   2     3460.23     3903.54    414.21 o 
   6  41   2      784.16      633.13    300.30 o 
  -6  42   2     1581.84     1319.89    345.28 o 
  -5  42   2     4298.76     4804.49    605.20 o 
  -4  42   2      259.66       74.24    199.64 o 
  -3  42   2       27.29       25.21    177.80 o 
  -2  42   2     5879.68     6273.65    387.33 o 
  -1  42   2     6182.22     6277.09    309.15 o 
   0  42   2     1340.68     1492.41    232.04 o 
   1  42   2      605.99     1104.02    202.71 o 
   2  42   2     5918.74     5825.29    301.89 o 
   3  42   2     3880.33     3966.41    528.33 o 
   4  42   2      439.91      726.55    254.11 o 
   5  42   2      445.72      875.18    288.99 o 
   6  42   2     2317.71     2341.34    396.67 o 
  -6  43   2     1523.74     1399.23    353.21 o 
  -5  43   2     1899.95     2122.90    313.28 o 
  -4  43   2     2461.15     2063.27    291.45 o 
  -3  43   2      362.41      542.80    208.63 o 
  -2  43   2     4447.07     4270.53    330.78 o 
  -1  43   2     4170.02     4595.66    282.21 o 
   0  43   2     4571.80     4151.87    271.66 o 
   1  43   2     1469.28     1239.51    225.32 o 
   2  43   2     5306.02     4822.46    290.50 o 
   3  43   2     4090.68     4441.78    343.84 o 
   4  43   2     3214.47     3397.52    380.42 o 
   5  43   2       43.20     -202.64    231.63 o 
   6  43   2     2205.44     1626.63    425.95 o 
  -5  44   2      220.39      245.30    274.47 o 
  -4  44   2     3385.89     3219.30    464.28 o 
  -3  44   2     4760.31     4723.82    361.25 o 
  -2  44   2       15.37      114.13    185.47 o 
  -1  44   2     1506.48     1768.65    214.41 o 
   0  44   2     7006.66     7178.14    336.29 o 
   1  44   2     4279.73     4761.04    425.18 o 
   2  44   2      103.33      495.23    195.36 o 
   3  44   2      459.30      297.65    198.63 o 
   4  44   2     4110.89     3995.31    833.51 o 
   5  44   2     2731.44     2451.08    374.63 o 
  -5  45   2       54.31      -18.30    315.98 o 
  -4  45   2     2131.30     2298.42    304.46 o 
  -3  45   2     2310.56     2648.23    309.51 o 
  -2  45   2     1625.46     1481.46    249.96 o 
  -1  45   2      532.36      504.13    176.09 o 
   0  45   2     4186.89     5167.28    349.00 o 
   1  45   2     1230.19     1511.59    241.71 o 
   2  45   2     1920.36     2110.68    315.28 o 
   3  45   2      135.10      261.21    196.63 o 
   4  45   2     1161.72      825.68    287.52 o 
   5  45   2     1414.16     1595.47    340.73 o 
  -5  46   2     1025.37      998.06    287.69 o 
  -4  46   2      144.67      213.25    223.48 o 
  -3  46   2     2388.81     2211.61    292.03 o 
  -2  46   2     4172.66     3625.56    418.33 o 
  -1  46   2      908.14     1381.57    211.43 o 
   0  46   2       21.20      -14.78    175.00 o 
   1  46   2     3416.23     3475.92    313.99 o 
   2  46   2     2280.78     2556.73    602.04 o 
   3  46   2      929.48      972.98    241.74 o 
   4  46   2      135.81      134.58    205.49 o 
   5  46   2     2493.15     3229.39    424.51 o 
  -5  47   2     3828.66     3197.24    372.34 o 
  -4  47   2      233.66     -178.11    335.54 o 
  -3  47   2      172.51      209.36    209.57 o 
  -2  47   2     1447.14     1204.38    248.30 o 
  -1  47   2    11087.69    11142.50    494.87 o 
   0  47   2      474.23      508.80    267.21 o 
   1  47   2      294.28      113.44    184.57 o 
   2  47   2     1135.69     1317.57    297.88 o 
   3  47   2     8106.51     8540.64    452.61 o 
   4  47   2      530.55      -87.68    259.23 o 
   5  47   2       30.02      179.15    352.08 o 
  -4  48   2     1670.58     1458.93    297.98 o 
  -3  48   2     3405.61     3272.56    336.26 o 
  -2  48   2     1781.44     2075.06    288.89 o 
  -1  48   2       37.32      644.09    194.18 o 
   0  48   2     1817.61     2236.93    264.11 o 
   1  48   2     5530.76     5400.62    372.96 o 
   2  48   2      833.80      661.91    312.75 o 
   3  48   2      108.13      130.72    311.97 o 
   4  48   2     1519.21     1857.76    354.11 o 
  -4  49   2     3042.16     3158.98    365.22 o 
  -3  49   2      397.84      435.49    232.06 o 
  -2  49   2     2086.86     2189.11    308.49 o 
  -1  49   2      464.47      430.93    213.12 o 
   0  49   2     3087.17     3170.07    294.83 o 
   1  49   2       53.53       68.40    227.64 o 
   2  49   2      869.52      174.57    251.71 o 
   3  49   2       56.61      349.00    338.29 o 
   4  49   2     1384.13     1883.35    525.65 o 
  -4  50   2      235.11       27.15    235.25 o 
  -3  50   2     4121.33     4685.63    400.23 o 
  -2  50   2      500.73      463.37    229.39 o 
  -1  50   2      290.35      568.85    232.90 o 
   0  50   2      263.00      385.67    216.17 o 
   1  50   2     4529.74     4842.55    760.22 o 
   2  50   2     1081.23     1382.50    357.73 o 
   3  50   2       33.79      206.13    338.51 o 
   4  50   2       88.92      436.79    301.65 o 
  -4  51   2      202.12      187.09    309.49 o 
  -3  51   2      192.87      337.85    237.49 o 
  -2  51   2      104.24      102.92    221.64 o 
  -1  51   2     4392.99     3326.52    408.27 o 
   0  51   2      144.66      719.02    322.77 o 
   1  51   2      141.23      564.79    240.81 o 
   2  51   2       37.50      165.19    251.53 o 
   3  51   2     5648.82     6192.49   1051.91 o 
  -3  52   2      900.19      775.48    267.67 o 
  -2  52   2     1580.96     1952.26    311.87 o 
  -1  52   2       22.37      166.89    255.25 o 
   0  52   2     1356.79     1152.93    266.19 o 
   1  52   2      861.93      909.62    255.51 o 
   2  52   2     1603.02     1424.63    363.30 o 
   3  52   2      176.73      -98.44    316.63 o 
  -3  53   2       71.16       52.41    294.94 o 
  -2  53   2     1560.86     1683.02    364.55 o 
  -1  53   2      431.49      683.36    301.63 o 
   0  53   2     1479.85     1434.61    293.30 o 
   1  53   2      104.79      270.21    230.87 o 
   2  53   2     1366.94      744.76    303.48 o 
   3  53   2      574.06      676.76    526.69 o 
  -2  54   2       13.16     -115.81    322.74 o 
  -1  54   2        0.74       29.25    287.24 o 
   0  54   2      808.80      853.07    270.18 o 
   1  54   2     3265.69     2987.29    346.16 o 
   2  54   2        2.68      386.94    305.83 o 
  -2  55   2       74.72       71.71    566.42 o 
  -1  55   2     2606.17     2912.06    680.83 o 
   0  55   2      782.17     1213.44    285.39 o 
   1  55   2      293.19      230.16    294.98 o 
   2  55   2       76.56     -114.75    432.54 o 
  -1  56   2      854.32     2100.89    620.85 o 
   0  56   2      302.43      358.03    250.21 o 
  -9   0   3    10060.26    10623.45   1481.51 o 
  -7   0   3    13565.27    13115.33    766.88 o 
  -5   0   3    68737.13    66662.21   1359.28 o 
  -3   0   3   112114.84   111072.62   1839.18 o 
  -1   0   3   137046.17   136465.86   1958.71 o 
   1   0   3    55854.74    56910.71   1042.81 o 
   3   0   3   198650.36   198810.94   2843.20 o 
   5   0   3    33971.88    34537.89    806.08 o 
   7   0   3    31483.86    31440.68   1953.77 o 
   9   0   3     5552.49     5670.81   1469.74 o 
  -9   1   3     4082.10     5033.20    471.47 o 
  -8   1   3       78.84     -130.56    206.30 o 
  -7   1   3     8118.49     8430.74    640.23 o 
  -6   1   3     4364.58     4810.01    231.77 o 
  -5   1   3    20456.34    20824.47    423.81 o 
  -4   1   3       17.04      -39.81     56.87 o 
  -3   1   3    57421.00    57805.76    667.26 o 
  -2   1   3     4438.59     4325.43    117.20 o 
  -1   1   3    51695.34    53696.44    601.31 o 
   0   1   3      285.63      344.42     50.76 o 
   1   1   3    55621.54    54861.29    652.30 o 
   2   1   3      237.89      241.34     47.38 o 
   3   1   3    31399.14    32412.42    430.64 o 
   4   1   3     1369.52     1452.34    104.40 o 
   5   1   3    34616.94    35126.57    631.97 o 
   6   1   3       29.97       77.33    114.28 o 
   7   1   3     5548.06     5969.80    411.00 o 
   8   1   3      149.11       62.88    206.72 o 
   9   1   3     7081.06     6462.59    429.60 o 
  -9   2   3      294.86      419.33    280.24 o 
  -8   2   3     3319.52     3569.67    468.02 o 
  -7   2   3      143.71      596.93    258.11 o 
  -6   2   3      150.94       60.56    151.71 o 
  -5   2   3     2169.14     2442.19    179.84 o 
  -4   2   3     5552.68     5685.27    157.76 o 
  -3   2   3      453.58      476.75     63.66 o 
  -2   2   3      177.52      132.05     46.47 o 
  -1   2   3     9906.95    10661.88    224.23 o 
   0   2   3      671.33      905.74     63.51 o 
   1   2   3      575.61      798.22     76.62 o 
   2   2   3      103.96      223.71     49.70 o 
   3   2   3      881.26      998.12     89.11 o 
   4   2   3      165.39      165.47     72.14 o 
   5   2   3      405.37      571.88     98.86 o 
   6   2   3      136.22      292.18    133.81 o 
   7   2   3      657.18     1036.67    199.74 o 
   8   2   3      460.36      282.12    193.17 o 
   9   2   3      167.56      246.77    273.13 o 
  -9   3   3     3347.53     3720.24    433.53 o 
  -8   3   3     1908.96     2359.73    330.42 o 
  -7   3   3    15354.52    15295.44    486.13 o 
  -6   3   3      696.54      522.60    149.42 o 
  -5   3   3    18141.30    18729.74    448.03 o 
  -4   3   3    13193.68    12815.54    312.65 o 
  -3   3   3    97714.28    97316.10   1044.78 o 
  -2   3   3      484.77      609.07     59.50 o 
  -1   3   3    17442.18    16882.89    245.62 o 
   0   3   3     5543.37     5243.07    122.21 o 
   1   3   3   101998.57   101269.92   1214.04 o 
   2   3   3        4.00      -38.40     42.98 o 
   3   3   3    41776.80    41407.52    552.13 o 
   4   3   3     7864.24     7884.70    195.70 o 
   5   3   3    49077.84    48170.82    688.25 o 
   6   3   3      348.53      533.48    146.87 o 
   7   3   3     6867.35     6510.98    352.02 o 
   8   3   3     2259.24     2451.89    284.25 o 
   9   3   3     9466.24     9972.44    598.58 o 
  -9   4   3     7337.07     7342.14    666.36 o 
  -8   4   3      498.53      601.21    256.46 o 
  -7   4   3    11936.31    12238.60    519.90 o 
  -6   4   3     9441.89     8554.47    342.51 o 
  -5   4   3    38068.83    36536.42    674.56 o 
  -4   4   3     3793.05     4299.16    151.37 o 
  -3   4   3    97396.82   101500.36   1018.40 o 
  -2   4   3    37358.04    38645.90    466.19 o 
  -1   4   3    99862.02    99353.16   1032.47 o 
   0   4   3     1674.76     1622.89     78.25 o 
   1   4   3    83669.59    80887.05    988.67 o 
   2   4   3    32644.75    33460.58    416.11 o 
   3   4   3   175568.05   175794.58   2184.08 o 
   4   4   3     1468.50     1712.34    116.33 o 
   5   4   3    21021.31    20813.74    392.38 o 
   6   4   3    10828.28    10990.41    455.44 o 
   7   4   3    22920.07    21902.56    605.31 o 
   8   4   3       67.88      119.44    189.75 o 
   9   4   3     3355.70     2615.41    402.35 o 
  -9   5   3     3839.10     4721.26    458.86 o 
  -8   5   3     1598.53     1953.39    320.74 o 
  -7   5   3      550.17      622.16    183.55 o 
  -6   5   3     4038.16     4119.98    262.40 o 
  -5   5   3    19982.62    19425.60    405.88 o 
  -4   5   3     8469.85     8405.78    206.40 o 
  -3   5   3    18463.22    19857.50    315.88 o 
  -2   5   3    12444.00    12796.20    208.58 o 
  -1   5   3    27439.90    28031.36    352.46 o 
   0   5   3     5562.03     5493.19    130.98 o 
   1   5   3    19645.87    20155.56    296.71 o 
   2   5   3     3270.43     3428.40    106.60 o 
   3   5   3    21597.81    21496.48    323.63 o 
   4   5   3    10333.31     9650.86    217.54 o 
   5   5   3     6954.64     7585.83    266.52 o 
   6   5   3       24.25      243.54    130.57 o 
   7   5   3     1970.95     2231.08    248.21 o 
   8   5   3     1886.51     2307.86    363.84 o 
   9   5   3     2716.92     2688.42    607.31 o 
  -9   6   3     2376.42     3065.93    400.44 o 
  -8   6   3     1323.47      982.14    288.11 o 
  -7   6   3      940.90     1155.58    201.72 o 
  -6   6   3     2727.40     3086.46    238.34 o 
  -5   6   3     9798.14    10046.84    281.62 o 
  -4   6   3    11082.15    11073.59    420.36 o 
  -3   6   3       52.01      188.65     52.41 o 
  -2   6   3    13920.84    13922.76    218.84 o 
  -1   6   3    45688.75    45198.92    515.36 o 
   0   6   3     5051.65     5149.79    117.91 o 
   1   6   3     2028.86     2394.64    117.12 o 
   2   6   3    12118.86    12527.89    370.66 o 
   3   6   3    13739.38    13845.63    249.94 o 
   4   6   3     1178.93     1495.44    106.75 o 
   5   6   3      159.45      329.51     98.02 o 
   6   6   3     3974.73     3773.43    245.70 o 
   7   6   3     2941.21     3019.85    274.69 o 
   8   6   3      254.87      448.47    200.94 o 
   9   6   3      301.41       45.15    253.49 o 
  -9   7   3     1045.13     1058.71    502.00 o 
  -8   7   3    12937.31    12771.15    606.80 o 
  -7   7   3    10393.90    11738.63    441.62 o 
  -6   7   3       43.59      229.25    136.86 o 
  -5   7   3     6119.21     6219.30    274.95 o 
  -4   7   3    55974.88    55442.73    723.76 o 
  -3   7   3    57023.24    57401.34    660.11 o 
  -2   7   3      296.10      271.44     48.57 o 
  -1   7   3    23200.19    23521.00    305.92 o 
   0   7   3    85226.63    84822.23    970.53 o 
   1   7   3    77730.08    77095.45    879.73 o 
   2   7   3      292.04      257.27     50.65 o 
   3   7   3    17431.28    18028.43    307.91 o 
   4   7   3    65556.58    61654.95    739.59 o 
   5   7   3    30459.75    29795.67    492.94 o 
   6   7   3     1681.98     1559.81    204.53 o 
   7   7   3     2286.91     2087.32    243.06 o 
   8   7   3    11471.48    11238.49    482.17 o 
   9   7   3     5061.79     4595.38    458.22 o 
  -9   8   3     1438.02     2357.71    372.67 o 
  -8   8   3      566.49      361.78    245.46 o 
  -7   8   3     9068.69     8932.29    396.98 o 
  -6   8   3    35577.71    35165.80    820.25 o 
  -5   8   3     7924.29     8158.13    264.30 o 
  -4   8   3     8109.83     8416.93    280.51 o 
  -3   8   3    22952.79    23688.98    328.33 o 
  -2   8   3    86388.63    83619.45    892.97 o 
  -1   8   3    37497.31    37769.48    474.36 o 
   0   8   3     1237.17     1185.08     64.07 o 
   1   8   3    35995.12    36794.11    457.96 o 
   2   8   3    80352.66    78777.66    852.54 o 
   3   8   3    16815.39    16746.01    275.97 o 
   4   8   3     3052.09     3325.67    141.26 o 
   5   8   3     7325.44     7630.69    324.39 o 
   6   8   3    35272.89    36135.95    716.97 o 
   7   8   3    10576.04    10650.98    734.31 o 
   8   8   3      837.16     1068.29    280.69 o 
   9   8   3     1441.19     1451.79    341.43 o 
  -9   9   3     3311.02     3889.98   1043.07 o 
  -8   9   3     1226.28     1510.86    256.44 o 
  -7   9   3      567.18      339.06    322.13 o 
  -6   9   3      393.03      634.23    264.66 o 
  -5   9   3    10680.51    10670.50    299.43 o 
  -4   9   3     7753.81     7880.58    200.92 o 
  -3   9   3       41.52      112.10     46.50 o 
  -2   9   3     7151.60     7396.69    174.27 o 
  -1   9   3    17449.10    17182.30    276.50 o 
   0   9   3    35069.28    35837.72    465.93 o 
   1   9   3     1597.36     1607.05     80.06 o 
   2   9   3     4954.65     5071.47    133.85 o 
   3   9   3    13086.51    13768.81    246.39 o 
   4   9   3     6532.52     6451.53    183.18 o 
   5   9   3     1125.27      982.13    119.60 o 
   6   9   3       18.92      262.90    135.74 o 
   7   9   3      404.93      272.80    174.88 o 
   8   9   3     2918.17     2985.03    361.52 o 
   9   9   3      231.89      200.25    267.39 o 
  -9  10   3     2438.25     2634.80    379.55 o 
  -8  10   3       23.74       86.41    191.07 o 
  -7  10   3     1916.69     2032.13    242.12 o 
  -6  10   3    15632.98    15298.65    459.28 o 
  -5  10   3    10655.78    11437.37    368.26 o 
  -4  10   3      599.50      730.14    109.08 o 
  -3  10   3     5175.75     5213.68    129.87 o 
  -2  10   3    37731.97    37412.99    495.84 o 
  -1  10   3     6237.34     6170.46    129.70 o 
   0  10   3    11467.66    12180.64    200.17 o 
   1  10   3      383.80      417.82     45.82 o 
   2  10   3    40289.12    41137.02    496.37 o 
   3  10   3     9732.10    10048.84    238.55 o 
   4  10   3       86.49      119.28     74.05 o 
   5  10   3      123.17      288.68     96.58 o 
   6  10   3    12954.00    12524.31    437.68 o 
   7  10   3     2728.49     3222.53    277.27 o 
   8  10   3      881.31     1120.17    277.78 o 
   9  10   3      159.40      759.01    288.61 o 
  -9  11   3        4.69     -249.61    249.61 o 
  -8  11   3    25111.79    24503.72    820.57 o 
  -7  11   3      512.30      508.33    174.91 o 
  -6  11   3      190.12      348.68    151.60 o 
  -5  11   3      742.82      669.28    121.09 o 
  -4  11   3    96721.31    92809.92   1132.11 o 
  -3  11   3    12653.66    13570.56    276.36 o 
  -2  11   3    11330.04    11487.13    219.07 o 
  -1  11   3     1367.59     1470.66     65.92 o 
   0  11   3   293115.56   283596.88   2780.06 o 
   1  11   3      572.04      564.76     51.17 o 
   2  11   3     3494.12     3633.53    144.99 o 
   3  11   3     4942.80     5367.18    154.87 o 
   4  11   3    86289.97    82724.79    948.87 o 
   5  11   3     1663.62     1720.53    138.35 o 
   6  11   3     6276.78     6658.94    303.08 o 
   7  11   3      379.94      123.94    155.34 o 
   8  11   3    24180.90    23390.68   1111.41 o 
   9  11   3      708.53      653.87    295.83 o 
  -9  12   3      108.66      211.78    277.42 o 
  -8  12   3      328.98      693.54    215.48 o 
  -7  12   3      709.09      651.72    190.12 o 
  -6  12   3    42589.54    42187.89    837.54 o 
  -5  12   3     1605.41     1362.04    145.19 o 
  -4  12   3     1448.01     1624.42    124.64 o 
  -3  12   3     4321.78     3982.51    186.97 o 
  -2  12   3   104745.67   102585.63   1166.98 o 
  -1  12   3        3.06       20.90     35.67 o 
   0  12   3     7840.37     8262.61    171.59 o 
   1  12   3      322.42      441.89     47.43 o 
   2  12   3    99011.96    97809.92   1041.56 o 
   3  12   3       19.79      140.51     61.08 o 
   4  12   3     4612.20     4603.66    164.70 o 
   5  12   3       13.82      -41.22     89.60 o 
   6  12   3    43240.61    42751.79    730.74 o 
   7  12   3       98.31      281.97    164.26 o 
   8  12   3      697.86     1037.81    283.95 o 
   9  12   3       52.23     -191.48    311.97 o 
  -9  13   3     2162.58     2008.97    364.11 o 
  -8  13   3      629.79      591.13    224.70 o 
  -7  13   3     1490.11     1576.40    267.10 o 
  -6  13   3      117.17      215.17    153.62 o 
  -5  13   3     3412.55     3271.98    193.46 o 
  -4  13   3       84.97      149.83     80.58 o 
  -3  13   3     2450.55     2591.47    114.40 o 
  -2  13   3      126.42      215.38     58.28 o 
  -1  13   3      894.53      856.70     53.78 o 
   0  13   3     2559.22     2746.30    101.59 o 
   1  13   3     4051.78     4341.32    123.31 o 
   2  13   3       20.50      113.88     52.10 o 
   3  13   3     1358.07     1482.70     96.57 o 
   4  13   3     2635.84     2843.40    139.61 o 
   5  13   3       17.76       40.12     99.55 o 
   6  13   3      105.57      492.60    132.74 o 
   7  13   3      123.66       82.87    156.31 o 
   8  13   3      363.11      514.98    254.58 o 
   9  13   3       25.87     -119.40    337.04 o 
  -9  14   3      327.84      244.69    272.91 o 
  -8  14   3      400.06      484.83    214.48 o 
  -7  14   3     5614.86     6024.76    351.64 o 
  -6  14   3    24658.97    24003.37    595.30 o 
  -5  14   3       53.92      -65.75    102.84 o 
  -4  14   3     1114.37     1131.71    126.14 o 
  -3  14   3     8081.49     7981.28    191.02 o 
  -2  14   3    40583.36    40809.24    538.84 o 
  -1  14   3     2635.37     2715.47     85.87 o 
   0  14   3      315.23      735.40    129.50 o 
   1  14   3     4105.18     3807.61    103.65 o 
   2  14   3    93098.32    90855.42    980.51 o 
   3  14   3      183.61      212.17     65.36 o 
   4  14   3     1471.21     1631.62    120.46 o 
   5  14   3     1082.64     1255.27    142.22 o 
   6  14   3    24995.09    24411.71    505.40 o 
   7  14   3      602.90      418.46    199.14 o 
   8  14   3     1041.39     1648.95    311.92 o 
   9  14   3        0.67      858.55    383.23 o 
  -9  15   3      774.41       36.26    396.38 o 
  -8  15   3    23348.74    22574.42    666.23 o 
  -7  15   3     2826.17     2969.51    278.48 o 
  -6  15   3      268.05      190.48    163.38 o 
  -5  15   3     4157.52     3995.73    306.38 o 
  -4  15   3    75057.91    72307.34   1014.92 o 
  -3  15   3     4661.04     4408.99    145.85 o 
  -2  15   3     8761.57     9338.51    201.20 o 
  -1  15   3    13891.28    14125.25    223.44 o 
   0  15   3   221723.47   216819.02   2314.69 o 
   1  15   3    34676.50    34709.00    470.93 o 
   2  15   3     1951.68     2177.05    143.02 o 
   3  15   3     1838.45     1980.38    130.69 o 
   4  15   3    80448.81    78672.76    919.18 o 
   5  15   3     4974.63     5203.03    225.06 o 
   6  15   3     3200.98     3385.45    249.77 o 
   7  15   3     1509.92     1380.24    430.29 o 
   8  15   3    21019.71    20209.67   1255.03 o 
  -8  16   3        9.16       61.79    204.33 o 
  -7  16   3       28.68     -114.31    155.80 o 
  -6  16   3    20505.10    19383.92    841.16 o 
  -5  16   3     7051.76     7404.21    270.24 o 
  -4  16   3        5.28      175.94     91.09 o 
  -3  16   3       44.61      123.34     61.66 o 
  -2  16   3    46757.21    45722.05    596.57 o 
  -1  16   3    34339.05    34801.60    423.14 o 
   0  16   3      552.92      633.45     71.85 o 
   1  16   3     1819.69     1775.76     91.11 o 
   2  16   3    50875.28    50106.92    595.94 o 
   3  16   3     4652.30     4606.18    165.23 o 
   4  16   3      869.42     1085.61    110.63 o 
   5  16   3      496.08      618.70    122.90 o 
   6  16   3    17879.76    17612.71    421.41 o 
   7  16   3     4049.43     4268.39    589.06 o 
   8  16   3      146.88      146.16    250.75 o 
  -8  17   3      265.13       98.32    206.65 o 
  -7  17   3     1385.98      737.52    201.01 o 
  -6  17   3     2450.08     2597.67    242.15 o 
  -5  17   3     5319.25     5191.39    229.32 o 
  -4  17   3      102.90      100.08     94.75 o 
  -3  17   3       72.02       51.34     61.52 o 
  -2  17   3    12961.89    13009.18    246.93 o 
  -1  17   3    11807.93    11889.39    193.93 o 
   0  17   3      839.38      756.16     93.87 o 
   1  17   3     2654.98     3027.12    126.61 o 
   2  17   3      628.06      696.48     72.24 o 
   3  17   3       37.79      151.00     65.76 o 
   4  17   3      519.10      485.95    104.93 o 
   5  17   3      110.91       62.45    106.08 o 
   6  17   3      473.02      264.90    131.11 o 
   7  17   3      283.75      485.07    208.02 o 
   8  17   3       55.49      190.23    253.20 o 
  -8  18   3     1295.59     1664.89    237.62 o 
  -7  18   3     9395.39    10211.81    528.33 o 
  -6  18   3    17119.51    16670.29    496.52 o 
  -5  18   3     4463.12     4308.96    277.76 o 
  -4  18   3     2778.67     3006.10    177.32 o 
  -3  18   3    13161.31    13063.29    382.45 o 
  -2  18   3    58307.22    56647.40    756.95 o 
  -1  18   3    29650.16    29179.43    372.48 o 
   0  18   3    13296.28    13939.48    320.29 o 
   1  18   3    11221.06    11340.75    229.96 o 
   2  18   3    49356.82    48993.66    591.14 o 
   3  18   3    11490.04    11024.38    218.19 o 
   4  18   3     3082.61     3109.98    159.13 o 
   5  18   3     4935.44     5324.04    363.66 o 
   6  18   3    15845.44    16108.31    630.97 o 
   7  18   3     5511.12     5649.18    388.75 o 
   8  18   3      441.36      616.57    266.20 o 
  -8  19   3     9649.65    10003.86    420.54 o 
  -7  19   3     9398.56     9134.53    423.86 o 
  -6  19   3       11.35      342.71    138.52 o 
  -5  19   3     6805.97     6759.73    302.26 o 
  -4  19   3    43313.59    42107.73    684.22 o 
  -3  19   3    23416.10    23233.10    379.53 o 
  -2  19   3     4106.40     4351.46    147.22 o 
  -1  19   3    36826.82    36277.80    445.84 o 
   0  19   3    72095.46    69331.58    837.77 o 
   1  19   3    47506.56    46624.08    622.67 o 
   2  19   3     4080.26     3941.73    129.98 o 
   3  19   3    12047.33    11966.16    230.01 o 
   4  19   3    40188.90    39495.28    586.44 o 
   5  19   3    19247.21    18677.35    414.88 o 
   6  19   3      680.90      950.94    175.99 o 
   7  19   3     4454.15     3910.65    340.47 o 
   8  19   3     9003.35     8649.30   1299.08 o 
  -8  20   3     1198.59     1159.68    245.69 o 
  -7  20   3      136.56      116.77    162.26 o 
  -6  20   3     6506.80     6318.09    295.37 o 
  -5  20   3     9514.10     9460.72    448.72 o 
  -4  20   3     2978.11     3112.20    182.11 o 
  -3  20   3     2044.38     2088.29    141.96 o 
  -2  20   3    12967.75    13004.54    253.06 o 
  -1  20   3    22676.40    23016.58    396.98 o 
   0  20   3     4638.27     4761.70    149.59 o 
   1  20   3     6738.07     6878.78    184.16 o 
   2  20   3    15518.06    15331.30    261.82 o 
   3  20   3     9646.53     9805.51    252.45 o 
   4  20   3        8.88       38.06     86.39 o 
   5  20   3     2127.91     2152.79    173.96 o 
   6  20   3     4720.46     4858.64    281.88 o 
   7  20   3     4346.80     4088.54    411.14 o 
   8  20   3        6.34       40.11    588.48 o 
  -8  21   3      415.58      689.04    235.44 o 
  -7  21   3      120.48      230.31    164.78 o 
  -6  21   3     6250.62     6449.89    480.49 o 
  -5  21   3     3469.73     4056.73    224.27 o 
  -4  21   3     2141.76     2373.77    167.23 o 
  -3  21   3     1475.65     1751.41    137.28 o 
  -2  21   3    12162.99    12237.73    269.58 o 
  -1  21   3    11856.74    11885.20    216.87 o 
   0  21   3     1528.21     1379.45     96.50 o 
   1  21   3     3188.05     2863.12    129.83 o 
   2  21   3     8496.49     8925.34    221.85 o 
   3  21   3     1932.09     2050.30    121.38 o 
   4  21   3     1655.81     1896.88    143.00 o 
   5  21   3     2887.62     2917.14    194.06 o 
   6  21   3     1048.54     1302.05    212.64 o 
   7  21   3      575.01      502.57    258.31 o 
   8  21   3      216.44      344.51    317.82 o 
  -8  22   3      985.52     1137.95    265.51 o 
  -7  22   3     8359.64     8478.07    368.53 o 
  -6  22   3     5771.70     5896.26    284.30 o 
  -5  22   3    19922.34    19875.19    454.86 o 
  -4  22   3     2575.14     2470.55    172.62 o 
  -3  22   3    29152.54    27905.67    494.93 o 
  -2  22   3    21648.20    20822.14    348.12 o 
  -1  22   3    41295.78    40977.81    551.04 o 
   0  22   3     6071.72     6138.30    204.53 o 
   1  22   3    25621.14    25599.71    422.21 o 
   2  22   3     7973.74     7778.14    209.20 o 
   3  22   3    38377.04    38506.00    570.88 o 
   4  22   3     2002.14     2152.52    165.22 o 
   5  22   3    10715.34    10530.35    351.12 o 
   6  22   3     6420.99     6048.45    602.31 o 
   7  22   3    12119.09    11459.87    772.80 o 
   8  22   3      110.09       71.21    666.46 o 
  -8  23   3     1464.45     1147.45    250.75 o 
  -7  23   3    11351.48    10760.08    463.06 o 
  -6  23   3      466.96      414.64    151.77 o 
  -5  23   3    10506.22    10470.19    357.48 o 
  -4  23   3     7988.62     8586.76    319.21 o 
  -3  23   3    33124.82    32571.70    554.24 o 
  -2  23   3      138.52      224.85     86.56 o 
  -1  23   3    30616.16    29531.21    438.37 o 
   0  23   3    15446.12    15409.97    285.60 o 
   1  23   3    52852.36    51242.11    679.54 o 
   2  23   3      547.30      758.17     97.33 o 
   3  23   3    18476.97    18385.03    354.76 o 
   4  23   3     4385.46     4538.24    274.58 o 
   5  23   3    27512.75    27669.85    598.32 o 
   6  23   3      167.39      175.25    171.90 o 
   7  23   3     5904.03     6041.78    813.28 o 
   8  23   3     1087.52      442.36    335.83 o 
  -8  24   3     2575.78     2861.79    324.50 o 
  -7  24   3      598.04      582.24    207.47 o 
  -6  24   3      784.50      871.91    163.21 o 
  -5  24   3     4637.73     4849.09    340.38 o 
  -4  24   3     3941.29     4165.19    266.91 o 
  -3  24   3     3032.96     3200.59    246.18 o 
  -2  24   3       76.08       70.85     69.10 o 
  -1  24   3     7952.36     8156.65    199.68 o 
   0  24   3    10676.93    10629.60    235.88 o 
   1  24   3     4830.69     5011.05    172.36 o 
   2  24   3     2908.36     3122.89    168.77 o 
   3  24   3     6769.22     7163.40    309.14 o 
   4  24   3      372.98      318.87    125.72 o 
   5  24   3     1077.17     1078.24    191.11 o 
   6  24   3      153.67      -10.72    158.20 o 
   7  24   3     2510.32     2434.35    449.87 o 
   8  24   3       20.23      343.25    341.20 o 
  -8  25   3       11.51       63.09    214.94 o 
  -7  25   3     3108.95     3196.50    305.09 o 
  -6  25   3     4996.81     4967.06    274.27 o 
  -5  25   3     2281.44     2602.76    200.10 o 
  -4  25   3      149.29      168.78    141.68 o 
  -3  25   3     9250.13     9219.46    271.31 o 
  -2  25   3     4565.92     4484.83    190.28 o 
  -1  25   3    14688.73    14954.17    364.48 o 
   0  25   3      138.53      194.18     70.65 o 
   1  25   3     8209.84     8154.91    216.12 o 
   2  25   3     1829.09     1809.33    129.75 o 
   3  25   3     5522.25     5621.89    243.96 o 
   4  25   3      286.32      357.46    129.08 o 
   5  25   3     9832.56     9070.19    391.28 o 
   6  25   3      574.24      768.83    203.93 o 
   7  25   3     1555.14     1683.47    334.40 o 
   8  25   3        6.32      -99.23    404.58 o 
  -8  26   3      149.84       17.91    214.51 o 
  -7  26   3     8564.34     8933.96    473.51 o 
  -6  26   3       51.83      245.54    141.63 o 
  -5  26   3    25068.35    24695.40    643.03 o 
  -4  26   3       48.61      164.97    109.19 o 
  -3  26   3    31992.78    30895.84    626.76 o 
  -2  26   3       25.74       13.36     85.83 o 
  -1  26   3    56465.29    54294.67    794.77 o 
   0  26   3      296.34      213.65     75.38 o 
   1  26   3    21957.27    22502.02    387.38 o 
   2  26   3     2449.97     2681.70    193.47 o 
   3  26   3    50971.63    49634.00    706.13 o 
   4  26   3      133.42       73.72    121.62 o 
   5  26   3    15457.59    14751.68    510.45 o 
   6  26   3       57.01      112.44    190.93 o 
   7  26   3    14159.14    13391.57   1734.68 o 
   8  26   3       16.76      201.62    466.37 o 
  -8  27   3      275.28      189.76    288.37 o 
  -7  27   3     5656.72     5550.72    368.22 o 
  -6  27   3     1360.07     1443.22    196.82 o 
  -5  27   3     9427.36     9900.51    384.39 o 
  -4  27   3     1187.43      877.23    180.11 o 
  -3  27   3    24075.78    22534.57    520.26 o 
  -2  27   3     2029.48     2363.04    203.74 o 
  -1  27   3    28191.69    27159.96    487.28 o 
   0  27   3      797.06     1119.86    104.42 o 
   1  27   3    46099.06    44766.22    630.32 o 
   2  27   3     1885.90     1670.59    131.12 o 
   3  27   3    13360.05    13320.68    308.85 o 
   4  27   3     2397.43     2150.72    198.74 o 
   5  27   3    17613.83    17006.41    526.93 o 
   6  27   3       40.53      -10.04    177.55 o 
   7  27   3     3759.89     2887.08    385.32 o 
   8  27   3      493.75      683.05    361.86 o 
  -8  28   3     2013.59     2229.14    398.65 o 
  -7  28   3      400.62      711.31    269.58 o 
  -6  28   3        0.89       -8.75    158.60 o 
  -5  28   3      586.09      606.00    171.42 o 
  -4  28   3     3929.55     3954.27    254.99 o 
  -3  28   3      840.41      737.01    144.94 o 
  -2  28   3      105.51        5.93     86.95 o 
  -1  28   3        4.31       80.04     90.56 o 
   0  28   3     2021.55     2239.42    169.19 o 
   1  28   3      332.01      590.02     98.26 o 
   2  28   3      412.34      414.90     95.51 o 
   3  28   3     2575.37     2477.05    160.11 o 
   4  28   3      450.30      394.54    137.36 o 
   5  28   3       64.33      222.33    160.91 o 
   6  28   3       41.66     -122.00    174.84 o 
   7  28   3      450.04      716.74    282.41 o 
   8  28   3        1.71       64.73    467.84 o 
  -7  29   3     3807.59     3516.30    383.72 o 
  -6  29   3     1165.72     1194.33    215.23 o 
  -5  29   3     2971.96     3280.56    263.67 o 
  -4  29   3     4657.61     4636.50    276.44 o 
  -3  29   3     7571.69     7000.78    303.15 o 
  -2  29   3     1707.88     1823.96    154.57 o 
  -1  29   3    12504.48    12931.45    375.03 o 
   0  29   3     6051.08     6388.40    258.88 o 
   1  29   3    19030.14    18886.71    365.82 o 
   2  29   3      415.34      514.44    104.89 o 
   3  29   3     8960.59     9315.21    270.99 o 
   4  29   3     7648.06     7213.45    344.68 o 
   5  29   3     8250.67     8143.82    391.84 o 
   6  29   3       89.82      378.17    197.91 o 
   7  29   3     1927.60     2686.35    320.92 o 
  -7  30   3     4970.06     5043.78    498.31 o 
  -6  30   3     6064.92     6552.06    435.84 o 
  -5  30   3    15643.33    16096.11    491.09 o 
  -4  30   3      102.26      250.15    144.76 o 
  -3  30   3    11305.84    10579.73    361.82 o 
  -2  30   3    21624.47    21026.15    802.69 o 
  -1  30   3    29433.13    27959.68    513.35 o 
   0  30   3      259.60      244.79     99.77 o 
   1  30   3    13476.54    14155.09    308.29 o 
   2  30   3    30131.42    30361.04    504.08 o 
   3  30   3    25591.03    25993.11    469.22 o 
   4  30   3      427.38      424.73    167.49 o 
   5  30   3    10711.38     9992.69    665.51 o 
   6  30   3     8148.49     7851.35    526.49 o 
   7  30   3     9148.39     9742.45    525.78 o 
  -7  31   3     1761.42     1861.17    333.61 o 
  -6  31   3     1611.48     1382.16    229.17 o 
  -5  31   3     3554.52     3588.40    362.37 o 
  -4  31   3    10207.86    10023.91    381.93 o 
  -3  31   3     2121.69     2486.52    216.84 o 
  -2  31   3     1043.54     1003.62    137.05 o 
  -1  31   3    12225.65    11725.91    313.48 o 
   0  31   3     9067.33     9060.28    274.70 o 
   1  31   3    12704.10    12581.70    305.00 o 
   2  31   3     5586.51     5815.45    217.48 o 
   3  31   3     7786.87     8000.15    257.47 o 
   4  31   3     9244.56     9315.58    487.56 o 
   5  31   3     5282.60     5746.60    518.15 o 
   6  31   3       15.41      126.18    189.10 o 
   7  31   3     1052.94      867.20    258.34 o 
  -7  32   3      510.69      371.80    268.92 o 
  -6  32   3      419.87      585.79    199.55 o 
  -5  32   3     1669.55     1401.64    216.96 o 
  -4  32   3     1363.50     1596.94    204.81 o 
  -3  32   3     1393.73     1258.59    176.60 o 
  -2  32   3      172.73      188.75    109.24 o 
  -1  32   3      135.86      289.24    110.08 o 
   0  32   3      388.18      578.90    121.44 o 
   1  32   3      158.18      199.73     89.39 o 
   2  32   3     1915.91     2041.83    156.32 o 
   3  32   3      656.87      786.01    142.63 o 
   4  32   3       16.72      209.35    160.81 o 
   5  32   3        4.91     -159.89    159.89 o 
   6  32   3       63.12       14.89    193.86 o 
   7  32   3       13.36      -34.43    224.36 o 
  -7  33   3     2492.72     2919.20    376.59 o 
  -6  33   3        4.26      -86.13    178.00 o 
  -5  33   3      205.76      319.03    238.51 o 
  -4  33   3    18168.70    16788.95    490.64 o 
  -3  33   3     7663.29     7796.12    465.62 o 
  -2  33   3        2.21       77.54    104.04 o 
  -1  33   3     1641.10     1623.78    156.50 o 
   0  33   3    23809.68    24125.21    479.83 o 
   1  33   3     9829.33     9999.35    268.41 o 
   2  33   3     3422.02     3373.97    184.96 o 
   3  33   3     1628.38     1542.55    208.90 o 
   4  33   3    11475.25    12803.86    632.78 o 
   5  33   3     3529.08     3277.38    302.31 o 
   6  33   3      638.56      705.15    226.93 o 
   7  33   3     1052.28      795.76    265.98 o 
  -7  34   3     1582.62     1978.76    339.37 o 
  -6  34   3    12170.48    11267.36    477.53 o 
  -5  34   3     1767.25     1917.66    236.18 o 
  -4  34   3      946.33      690.39    179.13 o 
  -3  34   3     2691.78     2635.32    278.76 o 
  -2  34   3    32626.61    30542.87    574.04 o 
  -1  34   3     8023.84     7763.22    275.10 o 
   0  34   3     1224.64     1374.59    150.16 o 
   1  34   3     5589.93     5233.35    211.83 o 
   2  34   3    27124.97    28095.30    497.41 o 
   3  34   3     5469.32     4847.56    240.30 o 
   4  34   3     1031.97      619.45    188.89 o 
   5  34   3     1513.62     1183.72    230.63 o 
   6  34   3    14806.31    14242.82    553.59 o 
   7  34   3     2412.17     2423.01    325.26 o 
  -7  35   3        2.63       77.24    308.69 o 
  -6  35   3      324.69      494.08    210.18 o 
  -5  35   3     2016.23     1946.41    244.52 o 
  -4  35   3     5607.11     6213.73    539.57 o 
  -3  35   3       29.27       55.86    139.38 o 
  -2  35   3      271.43      606.42    132.31 o 
  -1  35   3     1516.94     1730.10    165.91 o 
   0  35   3    10061.09    10121.73    313.42 o 
   1  35   3     1062.49     1206.43    148.44 o 
   2  35   3       18.86      206.67    114.33 o 
   3  35   3     1697.58     1726.21    178.48 o 
   4  35   3     5979.60     6077.93    387.33 o 
   5  35   3      126.74      354.18    193.65 o 
   6  35   3       36.01      109.50    201.08 o 
   7  35   3      196.81       73.18    242.99 o 
  -7  36   3      427.07      460.48    428.26 o 
  -6  36   3     1737.88     2017.91    369.49 o 
  -5  36   3      646.20      856.61    204.84 o 
  -4  36   3      162.72      381.12    170.75 o 
  -3  36   3      965.28      684.39    253.81 o 
  -2  36   3     2323.13     2615.57    195.56 o 
  -1  36   3      828.35      835.51    141.79 o 
   0  36   3      309.85      558.08    129.45 o 
   1  36   3       86.54       92.17    115.72 o 
   2  36   3     4552.75     4937.19    222.49 o 
   3  36   3      506.81      448.82    200.81 o 
   4  36   3     1066.76     1605.79    238.20 o 
   5  36   3       48.42      113.57    174.99 o 
   6  36   3      865.60      662.39    242.86 o 
   7  36   3       73.37     -144.41    237.09 o 
  -6  37   3      205.29      435.06    233.62 o 
  -5  37   3      105.53      -17.34    194.53 o 
  -4  37   3    20298.28    19295.61    551.59 o 
  -3  37   3      353.31      379.24    156.05 o 
  -2  37   3     1460.56     1599.37    194.66 o 
  -1  37   3      171.56       10.71    110.50 o 
   0  37   3    28876.19    29101.35    566.01 o 
   1  37   3      807.91      878.10    139.31 o 
   2  37   3     1531.16     2005.07    169.55 o 
   3  37   3      337.50      307.84    152.79 o 
   4  37   3    15586.03    16516.26    641.72 o 
   5  37   3      170.68      319.99    224.67 o 
   6  37   3     1015.89      764.44    293.89 o 
  -6  38   3     8730.31     8268.24    493.51 o 
  -5  38   3        2.99      180.32    208.49 o 
  -4  38   3      210.32      471.97    210.91 o 
  -3  38   3      329.60      254.88    158.76 o 
  -2  38   3    24370.25    23067.92    711.38 o 
  -1  38   3      303.16      143.00    175.01 o 
   0  38   3      233.75      448.10    130.42 o 
   1  38   3        3.03       38.66    108.28 o 
   2  38   3    23712.43    23768.55    502.57 o 
   3  38   3        4.64      108.38    135.99 o 
   4  38   3      751.59      523.24    199.78 o 
   5  38   3      170.61      385.46    206.95 o 
   6  38   3    10106.25     9540.01    510.49 o 
  -6  39   3        2.02     -131.61    223.08 o 
  -5  39   3      590.02      575.66    231.81 o 
  -4  39   3     1859.43     1613.97    259.70 o 
  -3  39   3      634.60      243.88    213.95 o 
  -2  39   3       14.64      137.11    148.69 o 
  -1  39   3     1060.42     1054.91    155.63 o 
   0  39   3     2587.27     2773.91    206.38 o 
   1  39   3      222.55      334.10    127.62 o 
   2  39   3        1.03      387.68    129.38 o 
   3  39   3        6.26       55.18    158.66 o 
   4  39   3     1753.96     2048.97    266.95 o 
   5  39   3      178.43       42.31    207.80 o 
   6  39   3        7.54      316.38    242.11 o 
  -6  40   3     2271.14     1963.00    327.29 o 
  -5  40   3       56.44      -47.62    214.67 o 
  -4  40   3      390.12      231.99    274.36 o 
  -3  40   3     1570.08     1587.13    251.40 o 
  -2  40   3     4070.95     4460.21    324.42 o 
  -1  40   3      151.28       94.19    138.94 o 
   0  40   3     1270.58     1657.08    234.74 o 
   1  40   3     1254.21     1372.19    176.00 o 
   2  40   3     7219.22     7621.78    333.78 o 
   3  40   3       10.99     -150.48    150.48 o 
   4  40   3      777.15      872.07    221.51 o 
   5  40   3       68.87      402.04    219.18 o 
   6  40   3     1797.04     1960.54    316.02 o 
  -6  41   3      292.67      422.90    258.68 o 
  -5  41   3     1289.87      470.13    230.61 o 
  -4  41   3    13437.49    14226.42    571.67 o 
  -3  41   3      842.94      585.67    215.15 o 
  -2  41   3     1324.03     1101.91    270.54 o 
  -1  41   3      672.00      669.34    168.23 o 
   0  41   3    22951.89    22768.54    632.90 o 
   1  41   3     1747.04     2210.75    304.05 o 
   2  41   3     1490.29     2257.67    229.13 o 
   3  41   3     1429.09     1305.96    242.50 o 
   4  41   3    10671.92    10897.26    705.85 o 
   5  41   3      744.44      905.70    239.24 o 
   6  41   3      732.31      321.97    256.49 o 
  -6  42   3     4255.56     3953.09    413.84 o 
  -5  42   3     1210.33     1301.65    285.09 o 
  -4  42   3       18.19      338.36    209.94 o 
  -3  42   3       30.05       82.39    178.94 o 
  -2  42   3    11943.52    11860.84    505.82 o 
  -1  42   3     4603.23     4892.56    289.39 o 
   0  42   3        8.77      134.39    145.90 o 
   1  42   3      493.26      521.98    177.56 o 
   2  42   3    11126.51    11080.17    456.18 o 
   3  42   3     1424.02     1507.94    260.34 o 
   4  42   3      337.12      469.37    210.94 o 
   5  42   3      236.11       50.36    304.94 o 
   6  42   3     4290.70     2899.54    421.70 o 
  -5  43   3      271.09      211.13    237.95 o 
  -4  43   3      328.08      419.50    225.74 o 
  -3  43   3      394.77      693.17    284.55 o 
  -2  43   3      240.83      345.26    199.57 o 
  -1  43   3      338.89      493.74    160.52 o 
   0  43   3      329.83      424.37    235.62 o 
   1  43   3      667.92      823.53    206.74 o 
   2  43   3      198.90      830.15    209.07 o 
   3  43   3       21.55      225.71    209.02 o 
   4  43   3      213.17      190.93    231.56 o 
   5  43   3      292.09      472.07    329.82 o 
  -5  44   3      361.94      425.04    256.61 o 
  -4  44   3      937.01     1444.50    274.19 o 
  -3  44   3     1843.72     1926.71    272.36 o 
  -2  44   3     4288.45     4740.46    356.71 o 
  -1  44   3     1269.39     1530.72    204.70 o 
   0  44   3     1555.87     1428.41    210.18 o 
   1  44   3     2682.91     2810.74    289.65 o 
   2  44   3     3577.97     3665.48    280.97 o 
   3  44   3     1379.34     1773.52    377.10 o 
   4  44   3      837.89      758.44    276.91 o 
   5  44   3      578.26      941.79    372.38 o 
  -5  45   3     3104.56     2512.06    352.04 o 
  -4  45   3     5752.70     4838.87    407.26 o 
  -3  45   3     5908.13     5801.25    405.24 o 
  -2  45   3      826.57      855.91    231.65 o 
  -1  45   3     2558.89     3163.54    263.51 o 
   0  45   3     7003.83     6956.31    347.99 o 
   1  45   3     5397.18     5583.48    366.18 o 
   2  45   3      919.06      935.77    230.57 o 
   3  45   3     3488.81     4136.89    520.67 o 
   4  45   3     3987.18     4410.95    435.72 o 
   5  45   3     4367.39     5583.84    538.39 o 
  -5  46   3     1537.59     2036.47    340.01 o 
  -4  46   3       63.68      217.65    231.60 o 
  -3  46   3      810.84      915.40    245.45 o 
  -2  46   3     1769.39     1684.58    260.94 o 
  -1  46   3     5424.45     5728.31    331.97 o 
   0  46   3        5.05      -19.44    178.78 o 
   1  46   3     2434.38     2480.33    369.07 o 
   2  46   3     2747.84     2948.86    564.67 o 
   3  46   3     3822.62     3720.79    530.68 o 
   4  46   3        0.35     -111.93    248.65 o 
   5  46   3      420.74      536.61    317.81 o 
  -5  47   3       19.66      112.99    357.77 o 
  -4  47   3        0.27      488.20    249.13 o 
  -3  47   3       41.16      127.53    208.32 o 
  -2  47   3      953.30      846.18    240.67 o 
  -1  47   3      128.54      177.75    172.63 o 
   0  47   3       69.33       98.10    185.10 o 
   1  47   3        1.37      183.51    195.85 o 
   2  47   3      299.87      384.71    309.83 o 
   3  47   3        1.15      179.73    309.83 o 
   4  47   3       39.69     -226.60    226.60 o 
  -4  48   3      671.53      774.12    273.99 o 
  -3  48   3     2141.66     2022.32    314.92 o 
  -2  48   3      473.14      741.19    235.48 o 
  -1  48   3     5417.20     5206.96    334.67 o 
   0  48   3      863.59      620.99    220.49 o 
   1  48   3     1801.77     2360.64    290.36 o 
   2  48   3      494.51      549.65    347.11 o 
   3  48   3     3973.66     4258.65    559.83 o 
   4  48   3      131.42      -63.16    326.86 o 
  -4  49   3      281.58      123.25    242.26 o 
  -3  49   3     4847.65     5568.09    424.71 o 
  -2  49   3       12.34       48.64    209.70 o 
  -1  49   3     3588.92     3747.48    370.63 o 
   0  49   3      417.28      115.33    205.50 o 
   1  49   3     7355.14     7735.71    437.69 o 
   2  49   3      175.46     -227.99    317.78 o 
   3  49   3     3087.16     4338.22    744.43 o 
   4  49   3      287.73      391.28    359.51 o 
  -4  50   3      327.87      804.50    336.22 o 
  -3  50   3     1169.43     1485.85    289.96 o 
  -2  50   3      116.51      185.42    217.28 o 
  -1  50   3     1520.38     2444.11    314.21 o 
   0  50   3       42.30     -178.09    178.09 o 
   1  50   3     1143.38     1379.95    262.43 o 
   2  50   3       12.66     -163.29    277.89 o 
   3  50   3     1547.80     1589.77    430.24 o 
   4  50   3       16.38      882.73    691.47 o 
  -3  51   3      444.79      679.89    273.30 o 
  -2  51   3      428.32      649.11    251.94 o 
  -1  51   3       39.23       12.36    216.49 o 
   0  51   3        2.86     -176.53    186.67 o 
   1  51   3      806.19     1064.67    254.98 o 
   2  51   3      150.68       87.21    336.49 o 
   3  51   3       87.39      233.21    359.01 o 
  -3  52   3     1507.40     1226.53    297.47 o 
  -2  52   3      531.03      396.64    245.37 o 
  -1  52   3     3596.08     3372.63    421.47 o 
   0  52   3        6.40      268.87    227.74 o 
   1  52   3     2640.94     2799.94    337.98 o 
   2  52   3      132.25      -65.57    318.79 o 
   3  52   3     3808.11     4650.50    621.97 o 
  -2  53   3       14.46     -222.97    222.97 o 
  -1  53   3     2370.26     2027.29    415.44 o 
   0  53   3      567.56      673.65    263.89 o 
   1  53   3     2143.64     2323.80    326.53 o 
   2  53   3       44.35      -37.10    346.87 o 
  -2  54   3       46.51      -55.53    238.91 o 
  -1  54   3      184.77      609.40    317.26 o 
   0  54   3      145.40     -166.36    217.50 o 
   1  54   3      200.41      111.01    226.00 o 
   2  54   3      119.43      650.27    476.67 o 
  -1  55   3       30.07     -261.09    261.09 o 
   0  55   3      778.81      591.84    266.94 o 
   1  55   3     1086.97     1356.41    456.07 o 
  -8   0   4      333.28      377.37    738.55 o 
  -6   0   4     1950.71     1906.71    358.24 o 
  -4   0   4     1141.15     1099.44    138.21 o 
  -2   0   4    33504.44    34650.96    637.41 o 
   0   0   4     1560.87     2022.49    213.62 o 
   2   0   4    31720.04    30906.28    567.91 o 
   4   0   4       25.80       41.41    105.24 o 
   6   0   4    16759.82    16370.25   1271.13 o 
   8   0   4      457.48      715.70    308.99 o 
  -9   1   4     1397.13     2004.72    416.79 o 
  -8   1   4       52.96      242.63    240.47 o 
  -7   1   4    18213.05    18860.91   1411.71 o 
  -6   1   4     1692.24     1570.55    245.22 o 
  -5   1   4    10451.84    10513.56    316.95 o 
  -4   1   4      840.15     1062.80    156.23 o 
  -3   1   4   111598.77   112400.22   1210.24 o 
  -2   1   4     3749.10     3851.01    127.04 o 
  -1   1   4    17849.34    17515.62    274.60 o 
   0   1   4    14684.14    14429.31    280.76 o 
   1   1   4    63494.11    60135.82    733.51 o 
   2   1   4     9631.34     9531.13    182.47 o 
   3   1   4    17137.98    17081.93    289.80 o 
   4   1   4     4941.33     4884.42    172.19 o 
   5   1   4    37608.23    37280.62    615.64 o 
   6   1   4     1407.34     1462.59    201.23 o 
   7   1   4     2858.78     3068.27    282.97 o 
   8   1   4     3173.28     3862.27    346.28 o 
   9   1   4     6277.63     5881.25    433.72 o 
  -9   2   4    16104.28    17162.07    753.75 o 
  -8   2   4     1015.29      493.27    265.11 o 
  -7   2   4     8145.90     7929.17    524.70 o 
  -6   2   4      468.71      507.27    154.30 o 
  -5   2   4    75686.61    73853.90   1050.74 o 
  -4   2   4     8736.70     8731.71    207.72 o 
  -3   2   4    45327.73    45400.52    567.70 o 
  -2   2   4     7853.38     8297.73    179.16 o 
  -1   2   4   118215.52   114844.05   1209.82 o 
   0   2   4     4618.83     5001.80    134.08 o 
   1   2   4    41747.55    40322.11    740.82 o 
   2   2   4       47.60      101.96     92.04 o 
   3   2   4   116450.53   113111.85   1217.52 o 
   4   2   4    13530.48    13517.85    273.56 o 
   5   2   4    18743.35    18386.26    421.52 o 
   6   2   4     1039.95      690.70    176.14 o 
   7   2   4    22681.91    22074.95    738.13 o 
   8   2   4      919.02      913.68    237.99 o 
   9   2   4     4187.81     5608.08    425.07 o 
  -9   3   4     1377.38     2106.82    365.23 o 
  -8   3   4      694.47      263.96    242.57 o 
  -7   3   4    10316.02    11485.73    541.75 o 
  -6   3   4      681.37      701.28    161.44 o 
  -5   3   4     8308.05     8922.01    339.03 o 
  -4   3   4     2673.77     2882.67    186.31 o 
  -3   3   4    32103.99    31679.52    433.72 o 
  -2   3   4     4364.69     5038.38    193.93 o 
  -1   3   4    14703.41    14793.90    245.93 o 
   0   3   4    45467.46    46470.87    552.60 o 
   1   3   4    38757.08    39081.39    550.52 o 
   2   3   4     5013.10     5503.24    151.65 o 
   3   3   4    21519.38    22294.16    394.89 o 
   4   3   4     6934.96     7051.38    227.99 o 
   5   3   4    11879.49    11987.06    349.15 o 
   6   3   4      525.73     1111.51    188.16 o 
   7   3   4     4097.89     4568.32    323.19 o 
   8   3   4     4619.57     4681.39    360.86 o 
   9   3   4     1813.95     1732.07    327.87 o 
  -9   4   4      493.76      715.62    313.12 o 
  -8   4   4      645.69      757.22    292.19 o 
  -7   4   4      704.65      714.24    232.57 o 
  -6   4   4     1529.78     1665.53    197.05 o 
  -5   4   4     2936.93     3101.84    216.58 o 
  -4   4   4      868.11      771.03     94.09 o 
  -3   4   4       26.68      179.22     62.94 o 
  -2   4   4     1710.63     1632.22     93.21 o 
  -1   4   4     5526.49     5186.62    154.03 o 
   0   4   4    17763.04    18017.30    272.39 o 
   1   4   4      768.45      819.53     74.53 o 
   2   4   4     3693.89     3452.99    139.78 o 
   3   4   4    12175.25    12369.03    361.03 o 
   4   4   4     4707.04     4903.05    187.53 o 
   5   4   4       11.88      148.23     95.33 o 
   6   4   4    11818.71    10946.59    407.11 o 
   7   4   4     2275.27     3013.58    322.77 o 
   8   4   4      783.52      910.98    239.27 o 
   9   4   4      160.33      -21.88    227.72 o 
  -9   5   4     1914.71     1909.47    438.29 o 
  -8   5   4      525.84      143.34    246.54 o 
  -7   5   4    17919.74    17384.06    673.93 o 
  -6   5   4    15547.92    15118.49    476.71 o 
  -5   5   4     7282.55     7365.23    297.43 o 
  -4   5   4     6003.80     6206.27    249.38 o 
  -3   5   4    59742.56    58495.00    695.37 o 
  -2   5   4    49300.15    48990.18    588.70 o 
  -1   5   4    25219.41    25507.69    351.21 o 
   0   5   4      974.09     1233.39     79.90 o 
   1   5   4    92069.87    90415.29   1043.29 o 
   2   5   4    47186.50    47663.44    636.95 o 
   3   5   4     5706.65     5642.99    163.01 o 
   4   5   4       13.51      139.92     84.01 o 
   5   5   4    32274.96    31653.21    562.99 o 
   6   5   4    14227.77    14370.02    484.16 o 
   7   5   4     2758.15     3420.09    297.39 o 
   8   5   4      249.82      228.83    204.58 o 
   9   5   4     6791.04     7684.92    875.77 o 
  -9   6   4     8572.95     8170.08    570.37 o 
  -8   6   4     9166.30     9401.88    548.60 o 
  -7   6   4     3806.40     3724.88    420.03 o 
  -6   6   4     3922.58     3793.34    261.19 o 
  -5   6   4    39646.30    37951.23    732.48 o 
  -4   6   4    41827.29    41576.32    590.59 o 
  -3   6   4    17534.68    17737.69    288.89 o 
  -2   6   4     9823.49     9532.37    192.34 o 
  -1   6   4    64379.20    63632.57    719.58 o 
   0   6   4    61817.66    60511.16    830.62 o 
   1   6   4    16927.46    16778.22    348.16 o 
   2   6   4    11840.88    11986.16    268.44 o 
   3   6   4    47574.30    47076.56    585.52 o 
   4   6   4    43051.36    42451.91    713.80 o 
   5   6   4    13035.92    13223.90    337.58 o 
   6   6   4     4101.78     4066.82    278.28 o 
   7   6   4    11802.08    12031.37    544.77 o 
   8   6   4     8159.20     8135.63    479.06 o 
   9   6   4     2816.30     3222.80    425.22 o 
  -9   7   4      168.82      -13.65    274.77 o 
  -8   7   4      715.34      915.43    281.55 o 
  -7   7   4     2747.98     3349.27    289.32 o 
  -6   7   4     2772.41     3063.64    244.87 o 
  -5   7   4     1897.74     2254.95    196.44 o 
  -4   7   4     1865.39     2313.11    155.79 o 
  -3   7   4     7297.19     7212.62    172.71 o 
  -2   7   4    12022.89    11730.20    216.18 o 
  -1   7   4    11957.07    12231.85    227.73 o 
   0   7   4    47110.80    49097.44    575.19 o 
   1   7   4     4556.65     4478.67    245.59 o 
   2   7   4    23369.73    24586.44    380.93 o 
   3   7   4    14311.12    14133.51    257.04 o 
   4   7   4     3443.05     3541.34    165.36 o 
   5   7   4     1035.56     1324.00    145.30 o 
   6   7   4     1693.64     2038.66    223.84 o 
   7   7   4     4856.73     5300.17    341.99 o 
   8   7   4     2858.18     2847.96    312.57 o 
   9   7   4       11.87      112.30    274.60 o 
  -9   8   4      622.69      614.53    307.09 o 
  -8   8   4     3764.44     4544.16    423.00 o 
  -7   8   4      254.92      410.39    172.13 o 
  -6   8   4       83.51      251.11    152.69 o 
  -5   8   4     3962.31     4155.24    243.30 o 
  -4   8   4     8519.54     8175.48    227.20 o 
  -3   8   4       91.96       80.47     57.71 o 
  -2   8   4      589.12      557.64     67.40 o 
  -1   8   4    15133.24    14782.83    299.58 o 
   0   8   4    35833.71    36070.77    448.91 o 
   1   8   4      939.19     1274.45    115.30 o 
   2   8   4       40.68      125.52     60.89 o 
   3   8   4    15048.01    15883.57    261.05 o 
   4   8   4    13567.44    13408.75    303.77 o 
   5   8   4      444.75      846.20    135.42 o 
   6   8   4     1686.74     2162.58    295.17 o 
   7   8   4     5105.76     5350.03    345.45 o 
   8   8   4     2904.51     2728.91    338.01 o 
   9   8   4      510.11      146.36    344.31 o 
  -9   9   4      654.92      416.20    373.07 o 
  -8   9   4     2923.78     2770.90    364.37 o 
  -7   9   4     8771.05     9061.73    412.73 o 
  -6   9   4    37258.00    37327.82    774.43 o 
  -5   9   4     2341.55     2346.89    176.15 o 
  -4   9   4     8181.55     7930.43    251.71 o 
  -3   9   4    22833.10    23350.50    441.65 o 
  -2   9   4   121800.46   118978.02   1253.40 o 
  -1   9   4    11525.59    11749.16    207.77 o 
   0   9   4     8111.42     8274.17    168.48 o 
   1   9   4    54742.14    55276.28    631.59 o 
   2   9   4    95857.28    95326.11   1027.35 o 
   3   9   4     2796.69     2819.42    129.48 o 
   4   9   4     3852.21     3995.67    174.31 o 
   5   9   4    15019.44    15034.29    362.47 o 
   6   9   4    40810.41    40493.07    859.34 o 
   7   9   4     1372.55     1439.15    232.84 o 
   8   9   4      268.12       17.76    196.95 o 
   9   9   4     2699.11     2960.07    700.30 o 
  -9  10   4     1456.12      766.30    394.57 o 
  -8  10   4    14333.20    15147.10   1054.25 o 
  -7  10   4      667.05      684.02    197.49 o 
  -6  10   4     9735.50     9777.50    420.52 o 
  -5  10   4     6142.34     6136.15    247.39 o 
  -4  10   4    67830.50    64002.09    922.99 o 
  -3  10   4     4447.27     4562.94    144.85 o 
  -2  10   4    20071.58    20426.56    286.46 o 
  -1  10   4    27446.54    27314.65    364.50 o 
   0  10   4   170448.81   168200.95   1705.50 o 
   1  10   4    15785.38    16723.71    258.80 o 
   2  10   4     6231.02     6672.84    160.01 o 
   3  10   4     4265.98     4941.81    198.10 o 
   4  10   4    54208.99    52319.68    748.00 o 
   5  10   4     9037.84     8690.38    306.13 o 
   6  10   4     2910.49     3177.43    271.62 o 
   7  10   4      763.63      736.33    202.90 o 
   8  10   4    12717.84    12627.42    528.60 o 
  -9  11   4       30.00      266.18    384.30 o 
  -8  11   4      305.55      500.70    259.82 o 
  -7  11   4       54.03       61.85    166.08 o 
  -6  11   4     2778.79     3110.42    249.50 o 
  -5  11   4      369.50      489.60    120.01 o 
  -4  11   4      270.93      293.36    100.14 o 
  -3  11   4      174.70      209.30     71.58 o 
  -2  11   4     3023.09     3011.29    122.73 o 
  -1  11   4     7878.69     8437.80    200.98 o 
   0  11   4     4401.78     4697.85    127.20 o 
   1  11   4     3420.02     3699.17    111.48 o 
   2  11   4    22313.23    23530.62    334.79 o 
   3  11   4    11803.60    12033.55    238.55 o 
   4  11   4      410.43      451.39     97.54 o 
   5  11   4      617.91      550.10    181.13 o 
   6  11   4     1130.87     1262.64    173.39 o 
   7  11   4     4253.94     3697.02    309.33 o 
   8  11   4      106.97      521.63    255.01 o 
  -8  12   4     7539.85     7819.36    772.11 o 
  -7  12   4        4.98      135.54    208.89 o 
  -6  12   4     1989.49     2806.63    283.40 o 
  -5  12   4     2378.93     2932.22    295.64 o 
  -4  12   4    25994.42    25489.38    480.33 o 
  -3  12   4     1425.59     1416.12    105.56 o 
  -2  12   4     9050.69     9221.42    241.33 o 
  -1  12   4     1710.43     2047.68    119.53 o 
   0  12   4    90978.30    91043.39    975.11 o 
   1  12   4      594.77      613.18     59.89 o 
   2  12   4      845.84      963.88     78.41 o 
   3  12   4     6934.29     7319.74    186.27 o 
   4  12   4    24822.96    24005.84    420.66 o 
   5  12   4     5483.11     5406.74    389.72 o 
   6  12   4       38.29      256.96    140.02 o 
   7  12   4     1481.53     1956.42    259.38 o 
   8  12   4     5986.41     6174.76    473.96 o 
  -8  13   4     3264.36     3273.19    324.49 o 
  -7  13   4      575.30      578.97    191.18 o 
  -6  13   4    53007.08    50930.74   1129.34 o 
  -5  13   4      754.55      698.74    134.23 o 
  -4  13   4    10289.15    10367.22    426.13 o 
  -3  13   4       26.56       85.16    107.93 o 
  -2  13   4   168853.11   164930.17   1824.64 o 
  -1  13   4       70.70       73.46     44.72 o 
   0  13   4    10967.21    11147.87    196.47 o 
   1  13   4      819.48      920.77     86.61 o 
   2  13   4   132162.31   130861.25   1373.31 o 
   3  13   4      292.57      329.58     74.67 o 
   4  13   4     4390.07     4649.59    190.24 o 
   5  13   4      375.81      558.48    126.09 o 
   6  13   4    45437.16    45477.89    875.68 o 
   7  13   4      309.29       51.10    211.62 o 
   8  13   4      364.58      943.71    292.83 o 
  -8  14   4    12986.30    14152.00    550.34 o 
  -7  14   4        2.60      -18.33    164.98 o 
  -6  14   4     5088.99     5456.71    311.84 o 
  -5  14   4     4105.33     3927.53    214.94 o 
  -4  14   4    39553.49    38477.95    640.77 o 
  -3  14   4     2806.58     2833.71    146.41 o 
  -2  14   4     3155.56     3392.87    134.41 o 
  -1  14   4    10717.15    10699.56    247.40 o 
   0  14   4    93888.63    93928.41   1151.01 o 
   1  14   4      630.27      786.34     63.65 o 
   2  14   4    10217.85    10360.74    212.88 o 
   3  14   4     4645.76     4844.92    156.73 o 
   4  14   4    41463.02    40689.68    604.64 o 
   5  14   4     2603.37     2646.53    187.10 o 
   6  14   4      394.12      707.38    150.63 o 
   7  14   4     1833.03     2192.76    400.49 o 
   8  14   4     9787.91     8979.23    751.55 o 
  -8  15   4       33.65      230.64    207.07 o 
  -7  15   4        7.45       71.47    196.05 o 
  -6  15   4       45.62      123.81    148.34 o 
  -5  15   4     1477.66     1513.81    207.69 o 
  -4  15   4     1122.66     1481.57    143.76 o 
  -3  15   4      460.19      496.46     82.75 o 
  -2  15   4     2217.47     2407.14    131.98 o 
  -1  15   4     6408.08     6514.56    146.43 o 
   0  15   4      932.13     1319.40     93.33 o 
   1  15   4     4111.41     4341.68    128.72 o 
   2  15   4      213.20      291.67     60.54 o 
   3  15   4    19378.10    19705.58    371.73 o 
   4  15   4     1721.74     1858.56    142.72 o 
   5  15   4     3017.97     2983.93    204.35 o 
   6  15   4      121.31      174.65    131.71 o 
   7  15   4     3983.98     4571.76    337.01 o 
   8  15   4       80.27      654.99    274.24 o 
  -8  16   4     8900.02     8849.35    459.89 o 
  -7  16   4      820.93      717.98    202.97 o 
  -6  16   4     2610.53     3074.30    257.73 o 
  -5  16   4     6092.25     6270.11    258.65 o 
  -4  16   4    29528.29    28905.94    564.00 o 
  -3  16   4    12077.98    12936.38    269.84 o 
  -2  16   4     9019.44     9283.88    250.51 o 
  -1  16   4     4239.41     4068.96    117.43 o 
   0  16   4    48541.88    47032.01    614.73 o 
   1  16   4    21000.92    20650.18    298.99 o 
   2  16   4    16001.70    15718.02    289.29 o 
   3  16   4      210.15      229.36     84.37 o 
   4  16   4    22738.86    22748.81    415.27 o 
   5  16   4     7142.33     7347.55    273.46 o 
   6  16   4     1657.98     1915.37    188.97 o 
   7  16   4       88.71      -12.04    207.39 o 
   8  16   4     6724.43     5866.15    595.82 o 
  -8  17   4     1393.17     1644.39    264.10 o 
  -7  17   4     8536.67     8069.69    402.38 o 
  -6  17   4    25912.49    24783.99    619.00 o 
  -5  17   4     1199.98     1112.69    179.62 o 
  -4  17   4     5067.97     4988.44    220.86 o 
  -3  17   4    15095.52    14695.15    291.97 o 
  -2  17   4    70323.20    69219.40    858.73 o 
  -1  17   4     8933.06     8762.94    240.46 o 
   0  17   4     4823.12     4755.69    158.48 o 
   1  17   4    41330.74    39625.74    547.48 o 
   2  17   4    55722.41    54113.90    650.69 o 
   3  17   4     2941.42     3164.88    153.93 o 
   4  17   4     2068.07     1767.21    142.25 o 
   5  17   4     9297.92     9274.75    306.47 o 
   6  17   4    20737.26    21936.01    495.82 o 
   7  17   4     1566.10      632.99    295.76 o 
   8  17   4      564.69      323.02    319.37 o 
  -8  18   4     3268.99     3439.37    335.56 o 
  -7  18   4      685.27      633.67    202.27 o 
  -6  18   4      808.22      582.33    189.87 o 
  -5  18   4     4814.83     4658.13    235.46 o 
  -4  18   4    19117.68    18346.41    493.68 o 
  -3  18   4       98.20      213.85     79.81 o 
  -2  18   4       11.25       42.64     64.09 o 
  -1  18   4    13367.04    13456.29    269.99 o 
   0  18   4    21623.01    21481.71    349.66 o 
   1  18   4     1324.75     1483.10    118.59 o 
   2  18   4     1111.38     1308.77     89.94 o 
   3  18   4    17184.40    17333.00    334.13 o 
   4  18   4    15537.53    15227.11    332.48 o 
   5  18   4      210.17      149.30    128.96 o 
   6  18   4      243.08      156.55    151.12 o 
   7  18   4     6999.94     7910.29    614.81 o 
   8  18   4     2541.55     2701.68    466.04 o 
  -8  19   4       94.99       19.79    210.09 o 
  -7  19   4      552.03      346.40    187.17 o 
  -6  19   4      166.43      216.70    162.57 o 
  -5  19   4     1045.80     1240.51    158.05 o 
  -4  19   4      717.44      758.87    125.37 o 
  -3  19   4      218.93      287.96     95.91 o 
  -2  19   4     4843.06     4900.74    207.07 o 
  -1  19   4     7628.94     7790.21    163.71 o 
   0  19   4     2378.75     2326.24    118.23 o 
   1  19   4     1030.48     1330.25    101.93 o 
   2  19   4      211.28      251.94     76.56 o 
   3  19   4    14166.57    14470.07    451.24 o 
   4  19   4     5479.45     5655.81    240.43 o 
   5  19   4      127.50      133.85    132.24 o 
   6  19   4      516.45      912.05    179.22 o 
   7  19   4     3298.98     4490.98    510.51 o 
   8  19   4     1789.57     1032.61    372.27 o 
  -8  20   4     4869.10     5417.30    393.22 o 
  -7  20   4     2134.94     2141.22    410.68 o 
  -6  20   4      973.88     1075.51    245.27 o 
  -5  20   4    14917.99    14707.93    392.95 o 
  -4  20   4    15858.62    15494.08    371.07 o 
  -3  20   4    16519.65    16592.48    364.40 o 
  -2  20   4     8413.00     8105.18    207.81 o 
  -1  20   4    35146.12    35199.46    497.96 o 
   0  20   4    27118.17    25661.97    401.25 o 
   1  20   4    14078.26    14295.14    282.41 o 
   2  20   4     3480.50     3658.23    155.35 o 
   3  20   4    18028.67    18475.64    397.38 o 
   4  20   4    15586.60    15611.47    411.12 o 
   5  20   4     7278.70     7641.08    319.09 o 
   6  20   4     2097.14     2323.89    228.88 o 
   7  20   4     5479.85     5657.23    541.99 o 
   8  20   4     1943.44     2417.34    452.50 o 
  -8  21   4      310.51      465.97    236.99 o 
  -7  21   4    15341.42    15643.32    543.87 o 
  -6  21   4     8959.10     9042.14    395.86 o 
  -5  21   4     5806.10     6096.91    269.19 o 
  -4  21   4     1285.14     1581.64    155.21 o 
  -3  21   4    33399.29    32642.51    619.02 o 
  -2  21   4    18433.90    17990.65    361.27 o 
  -1  21   4     9261.00     9416.51    308.91 o 
   0  21   4      132.00      195.27     69.29 o 
   1  21   4    59241.45    56629.95    740.92 o 
   2  21   4    22053.38    21666.35    380.32 o 
   3  21   4     5234.94     5279.95    222.06 o 
   4  21   4        1.39      -18.80    113.09 o 
   5  21   4    23470.17    21620.69    628.48 o 
   6  21   4     5525.96     5879.00    313.22 o 
   7  21   4     2200.74     1684.92    694.41 o 
   8  21   4       86.51      581.25    349.54 o 
  -8  22   4      318.58      -98.62    204.16 o 
  -7  22   4      844.92     1271.25    249.26 o 
  -6  22   4      118.91       68.06    154.01 o 
  -5  22   4     7416.26     7371.49    304.63 o 
  -4  22   4     5336.96     5365.09    236.97 o 
  -3  22   4       47.65       82.44     93.30 o 
  -2  22   4     1379.17     1532.06    167.78 o 
  -1  22   4    11725.75    11325.15    283.58 o 
   0  22   4     1331.79     1320.02    105.18 o 
   1  22   4     2635.99     2784.66    140.55 o 
   2  22   4     4127.13     4171.62    171.13 o 
   3  22   4    14314.00    14632.82    357.04 o 
   4  22   4     3450.84     3495.66    229.72 o 
   5  22   4        4.12       25.34    133.55 o 
   6  22   4     2021.70     2159.57    325.70 o 
   7  22   4     3718.80     2823.47    601.72 o 
   8  22   4      760.90     1144.23    397.85 o 
  -8  23   4       21.90     -103.22    201.06 o 
  -7  23   4     3186.25     3181.50    304.67 o 
  -6  23   4      288.47      358.91    176.45 o 
  -5  23   4     1296.94     1563.28    177.14 o 
  -4  23   4     3318.52     3188.43    241.73 o 
  -3  23   4     7633.66     7056.69    298.44 o 
  -2  23   4     2587.72     2653.46    164.33 o 
  -1  23   4     5053.91     5159.66    203.50 o 
   0  23   4      892.49     1110.60    127.58 o 
   1  23   4     5764.62     6019.25    182.20 o 
   2  23   4       91.49       28.57     78.67 o 
   3  23   4    10199.49    10246.18    390.70 o 
   4  23   4     8399.33     8011.35    314.47 o 
   5  23   4     5145.96     5770.67    299.13 o 
   6  23   4       46.18      185.57    180.81 o 
   7  23   4     1742.37     2317.84    407.54 o 
   8  23   4     1574.76     1945.91    450.19 o 
  -8  24   4      505.59      450.41    275.62 o 
  -7  24   4     3696.11     4128.54    504.36 o 
  -6  24   4      118.94      127.11    135.81 o 
  -5  24   4    32649.39    32688.19    733.95 o 
  -4  24   4     1309.80     1337.43    174.89 o 
  -3  24   4    16545.08    15851.49    425.24 o 
  -2  24   4      657.63      646.01    110.17 o 
  -1  24   4    57567.61    53699.70    796.55 o 
   0  24   4     2177.42     2365.04    131.17 o 
   1  24   4    18777.82    19507.31    334.58 o 
   2  24   4      959.76     1149.97    114.22 o 
   3  24   4    50498.19    48888.15    771.35 o 
   4  24   4     1402.72     1654.31    183.77 o 
   5  24   4     7522.49     7914.90    337.75 o 
   6  24   4      419.07      168.59    184.64 o 
   7  24   4    11121.16    11377.05   1357.93 o 
   8  24   4       63.69      455.31    331.62 o 
  -8  25   4        2.68     -240.39    240.39 o 
  -7  25   4    13093.90    14597.72    965.46 o 
  -6  25   4      127.62       34.86    163.64 o 
  -5  25   4     6229.44     7198.32    342.56 o 
  -4  25   4     1401.94     1336.62    184.57 o 
  -3  25   4    53580.97    51528.27    906.84 o 
  -2  25   4       12.34      -56.31     87.69 o 
  -1  25   4    11538.90    11763.33    300.03 o 
   0  25   4      908.24     1047.63    104.70 o 
   1  25   4    57244.86    55063.63    742.76 o 
   2  25   4      582.58      629.87    104.09 o 
   3  25   4    17899.72    17537.53    402.94 o 
   4  25   4     1109.14      932.60    222.76 o 
   5  25   4    19102.10    19881.50    515.47 o 
   6  25   4       79.18      -89.16    166.68 o 
   7  25   4     2924.45     3192.60    501.68 o 
   8  25   4      816.28       94.45    328.72 o 
  -8  26   4       14.43     -118.69    261.22 o 
  -7  26   4      301.51      318.48    238.63 o 
  -6  26   4      147.71      248.48    175.08 o 
  -5  26   4     1995.00     1950.00    222.13 o 
  -4  26   4       46.39     -110.65    168.13 o 
  -3  26   4     3645.35     3683.38    238.96 o 
  -2  26   4     2227.19     2064.33    159.89 o 
  -1  26   4     3339.49     3092.11    177.97 o 
   0  26   4      100.48      168.82     80.43 o 
   1  26   4     2090.26     2317.32    143.10 o 
   2  26   4     6212.32     6144.62    212.74 o 
   3  26   4      865.28     1030.58    141.65 o 
   4  26   4        7.99      -49.25    124.35 o 
   5  26   4      468.29      499.60    185.15 o 
   6  26   4     3762.38     3587.58    400.72 o 
   7  26   4      916.88      694.12    623.79 o 
   8  26   4       41.12     -179.49    479.61 o 
  -7  27   4     5266.19     6152.39    536.40 o 
  -6  27   4      615.38      472.30    183.53 o 
  -5  27   4     1249.24     1793.17    303.15 o 
  -4  27   4       40.22       37.57    134.10 o 
  -3  27   4    22844.30    21871.66    527.94 o 
  -2  27   4      892.11      941.24    126.60 o 
  -1  27   4     2355.64     2550.40    225.68 o 
   0  27   4     1303.89     1583.18    154.81 o 
   1  27   4    15617.48    15946.41    328.98 o 
   2  27   4     3962.83     4032.45    191.92 o 
   3  27   4     3653.99     3867.25    216.23 o 
   4  27   4     1724.17     1554.92    191.93 o 
   5  27   4    11722.53    10810.81    457.72 o 
   6  27   4      299.28      462.57    210.75 o 
   7  27   4      883.08     1476.87    301.88 o 
  -7  28   4     2801.24     2935.11    459.95 o 
  -6  28   4      294.30      148.34    171.83 o 
  -5  28   4    23825.49    23260.63    604.56 o 
  -4  28   4     8121.34     7758.91    377.19 o 
  -3  28   4     9572.30     9974.96    637.05 o 
  -2  28   4     3141.98     3024.95    186.26 o 
  -1  28   4    58468.73    54991.02    832.00 o 
   0  28   4     6094.10     6328.04    238.43 o 
   1  28   4    19252.16    18514.90    363.97 o 
   2  28   4      620.76      604.94    113.98 o 
   3  28   4    25623.36    25272.78    510.90 o 
   4  28   4     9506.40     9233.09    355.16 o 
   5  28   4     5493.46     5435.56    346.58 o 
   6  28   4        8.07       38.26    183.91 o 
   7  28   4    10469.29    10415.85    565.11 o 
  -7  29   4     6902.44     6818.12    703.88 o 
  -6  29   4     2541.64     2160.92    264.87 o 
  -5  29   4     6366.75     5629.84    363.49 o 
  -4  29   4     2053.83     1704.20    209.59 o 
  -3  29   4    16298.40    16124.75    455.14 o 
  -2  29   4     9341.97     9548.72    295.28 o 
  -1  29   4     7030.76     7273.23    260.33 o 
   0  29   4     6018.03     5749.74    239.45 o 
   1  29   4    20217.96    20295.24    387.91 o 
   2  29   4     6085.98     6505.89    230.48 o 
   3  29   4     5384.69     5844.96    256.69 o 
   4  29   4     3039.80     3793.05    258.96 o 
   5  29   4     9073.78     8866.44    421.36 o 
   6  29   4     2594.39     2384.92    287.84 o 
   7  29   4     3287.36     3923.74    407.57 o 
  -7  30   4      302.85      347.33    259.07 o 
  -6  30   4      506.00      741.45    205.83 o 
  -5  30   4       26.21       88.66    156.34 o 
  -4  30   4        3.94      155.65    178.87 o 
  -3  30   4       14.58      162.82    135.38 o 
  -2  30   4     4821.06     5032.65    297.83 o 
  -1  30   4      631.23      555.12    123.70 o 
   0  30   4      673.46      709.73    136.19 o 
   1  30   4     2232.18     2291.27    152.77 o 
   2  30   4     3111.37     3164.73    178.08 o 
   3  30   4        7.25       39.11    117.13 o 
   4  30   4      112.91       33.03    180.01 o 
   5  30   4      424.97      543.18    195.73 o 
   6  30   4     3600.73     3827.35    407.08 o 
   7  30   4      204.36      -58.65    232.92 o 
  -7  31   4     3634.22     3171.50    389.81 o 
  -6  31   4     6279.37     6379.44    383.36 o 
  -5  31   4      923.69     1115.74    209.16 o 
  -4  31   4       11.25      112.96    148.66 o 
  -3  31   4    10607.48    10365.77    377.97 o 
  -2  31   4    10831.49    10921.37    347.92 o 
  -1  31   4       78.13      220.51    114.92 o 
   0  31   4       42.42      -96.95     96.95 o 
   1  31   4    15293.84    15542.37    339.21 o 
   2  31   4    10751.39    10686.99    288.87 o 
   3  31   4      994.22     1345.77    162.47 o 
   4  31   4      417.41      524.54    174.93 o 
   5  31   4     9873.23    10148.59    452.36 o 
   6  31   4     4709.20     5023.17    377.46 o 
   7  31   4      111.10      293.10    246.76 o 
  -7  32   4     1687.35     1796.18    338.49 o 
  -6  32   4     1505.74     1765.95    268.40 o 
  -5  32   4     8518.39     8507.90    401.25 o 
  -4  32   4    15732.33    15276.39    479.71 o 
  -3  32   4     3383.83     3489.13    290.18 o 
  -2  32   4     5499.20     5547.45    247.59 o 
  -1  32   4    17361.89    16984.82    399.02 o 
   0  32   4    28549.90    28517.90    542.35 o 
   1  32   4     4013.35     4175.38    224.98 o 
   2  32   4     1913.20     1934.53    172.43 o 
   3  32   4     8808.92     8584.42    309.17 o 
   4  32   4    16609.78    15931.11    519.98 o 
   5  32   4     2676.14     2579.71    280.55 o 
   6  32   4      723.00      619.07    230.59 o 
   7  32   4     3810.89     3809.78    465.90 o 
  -7  33   4     1386.03     1140.80    481.19 o 
  -6  33   4     3502.63     3982.28    440.07 o 
  -5  33   4     1517.17     1490.48    240.53 o 
  -4  33   4     3527.02     3716.12    284.08 o 
  -3  33   4     4252.22     4019.82    276.35 o 
  -2  33   4     7845.59     7893.69    452.98 o 
  -1  33   4     5478.09     5222.54    241.71 o 
   0  33   4     4215.50     3950.98    217.27 o 
   1  33   4     2581.76     2724.38    194.59 o 
   2  33   4     8004.87     7877.12    288.40 o 
   3  33   4     5087.04     5356.57    262.32 o 
   4  33   4     5180.14     4987.91    330.76 o 
   5  33   4      257.15      139.63    211.93 o 
   6  33   4     3418.42     3119.36    422.15 o 
   7  33   4     2193.73     2057.51    328.72 o 
  -7  34   4       59.93      111.48    256.39 o 
  -6  34   4       83.52      245.69    200.82 o 
  -5  34   4      144.17      315.85    184.70 o 
  -4  34   4     1842.17     1581.57    222.66 o 
  -3  34   4      352.82       63.47    143.22 o 
  -2  34   4     1221.00     1289.37    159.49 o 
  -1  34   4     1548.91     1597.99    168.85 o 
   0  34   4     2200.93     2238.04    182.21 o 
   1  34   4     1990.93     2134.68    181.70 o 
   2  34   4     1111.11     1210.67    242.21 o 
   3  34   4     1328.44     1393.89    174.87 o 
   4  34   4      553.99      958.34    210.66 o 
   5  34   4     1611.53     1408.80    251.14 o 
   6  34   4      869.17      599.00    232.58 o 
   7  34   4      713.69      734.10    275.35 o 
  -7  35   4      687.16      802.07    332.30 o 
  -6  35   4    10778.74    11318.82    570.95 o 
  -5  35   4      110.28     -142.50    188.48 o 
  -4  35   4      708.94      818.30    189.92 o 
  -3  35   4     2642.66     2687.52    249.19 o 
  -2  35   4    20767.49    21201.99    542.74 o 
  -1  35   4       60.59      -39.10    110.30 o 
   0  35   4      623.07     1044.95    181.37 o 
   1  35   4     5327.01     5624.49    257.54 o 
   2  35   4    22998.61    22850.82    455.84 o 
   3  35   4        2.37       -5.44    137.64 o 
   4  35   4       83.76       81.99    205.67 o 
   5  35   4     1823.85     2225.05    285.10 o 
   6  35   4     6770.29     6423.73    429.40 o 
  -6  36   4     2159.89     2157.10    358.06 o 
  -5  36   4      554.35      505.81    206.93 o 
  -4  36   4    17720.92    17409.13    703.35 o 
  -3  36   4      921.50      566.79    175.50 o 
  -2  36   4     3597.42     3317.74    254.40 o 
  -1  36   4     1962.01     1698.93    173.88 o 
   0  36   4    33910.06    32512.95    613.48 o 
   1  36   4     1062.69     1083.55    155.15 o 
   2  36   4     3774.75     3974.19    216.69 o 
   3  36   4      556.84      434.58    181.57 o 
   4  36   4    19598.44    18176.74    899.94 o 
   5  36   4      896.50      779.03    227.81 o 
   6  36   4      574.69      570.49    239.65 o 
  -6  37   4     1529.74     1628.57    270.47 o 
  -5  37   4      463.58      328.08    198.24 o 
  -4  37   4     1278.15     1215.48    215.97 o 
  -3  37   4        9.46     -139.96    139.96 o 
  -2  37   4     7643.79     7487.60    349.36 o 
  -1  37   4     1555.39     1464.80    276.70 o 
   0  37   4     1164.95     1602.14    177.41 o 
   1  37   4      202.57      116.21    124.73 o 
   2  37   4     3845.37     4117.33    258.25 o 
   3  37   4     2105.83     2771.12    347.59 o 
   4  37   4     1668.56     1898.65    345.51 o 
   5  37   4      341.27      353.84    242.50 o 
   6  37   4     2399.04     1771.87    301.79 o 
  -6  38   4      102.35      -66.71    207.62 o 
  -5  38   4       37.47     -183.65    183.65 o 
  -4  38   4     4916.80     4545.87    326.61 o 
  -3  38   4      661.08      388.48    242.76 o 
  -2  38   4      111.20       10.46    143.12 o 
  -1  38   4      554.50      423.28    140.70 o 
   0  38   4     3775.18     4244.47    245.43 o 
   1  38   4     2176.17     2235.43    199.86 o 
   2  38   4        5.78      330.11    161.42 o 
   3  38   4      318.66      580.06    190.10 o 
   4  38   4     1420.45     1596.93    249.41 o 
   5  38   4     1781.82     1731.01    280.16 o 
   6  38   4        4.30      250.17    229.48 o 
  -6  39   4    10109.20     9897.90   1198.34 o 
  -5  39   4      120.58      237.45    199.60 o 
  -4  39   4     1156.99     1423.24    237.76 o 
  -3  39   4      282.88      168.88    260.58 o 
  -2  39   4    18557.14    17815.99   1038.64 o 
  -1  39   4      352.85      361.71    139.33 o 
   0  39   4     1199.71     1339.14    176.72 o 
   1  39   4       50.19      223.42    137.82 o 
   2  39   4    22584.56    22228.32    633.34 o 
   3  39   4     1213.92     1130.87    224.29 o 
   4  39   4      704.41      919.36    229.07 o 
   5  39   4        6.81      257.76    210.11 o 
   6  39   4     7135.42     7661.65    475.38 o 
  -6  40   4     1435.45     1642.36    328.29 o 
  -5  40   4      616.56      594.73    245.43 o 
  -4  40   4     9073.76     8344.39    417.27 o 
  -3  40   4        8.59       89.04    165.50 o 
  -2  40   4     1007.93     1503.93    210.97 o 
  -1  40   4     1573.90     1959.50    198.52 o 
   0  40   4    20534.64    19534.24    473.63 o 
   1  40   4       74.10       30.09    124.24 o 
   2  40   4     2307.39     2307.52    239.45 o 
   3  40   4      868.82      940.99    217.06 o 
   4  40   4    11030.01    10863.73    978.51 o 
   5  40   4       35.99     -209.39    209.39 o 
   6  40   4      128.58      408.49    264.32 o 
  -6  41   4      291.22     1028.68    363.34 o 
  -5  41   4      163.90      271.07    235.03 o 
  -4  41   4       17.38      297.69    212.47 o 
  -3  41   4      318.62      -13.41    188.63 o 
  -2  41   4     1725.62     1816.95    230.04 o 
  -1  41   4      376.82      377.13    149.64 o 
   0  41   4        0.83      195.98    139.87 o 
   1  41   4      285.81      235.71    137.73 o 
   2  41   4      749.49      551.32    200.99 o 
   3  41   4     1919.90     1837.98    488.53 o 
   4  41   4       41.90        1.40    193.97 o 
   5  41   4      664.13      332.67    232.66 o 
   6  41   4      457.88      405.39    276.63 o 
  -5  42   4      882.51      814.45    273.77 o 
  -4  42   4     2667.61     2460.11    313.38 o 
  -3  42   4      538.10      379.80    214.01 o 
  -2  42   4      460.86      369.85    196.06 o 
  -1  42   4      913.52      836.18    172.83 o 
   0  42   4     3382.99     3454.11    242.29 o 
   1  42   4     1464.60     1402.88    176.76 o 
   2  42   4     1594.11     1719.89    254.24 o 
   3  42   4      499.07      481.17    256.03 o 
   4  42   4     2774.90     3325.75    377.14 o 
   5  42   4     1657.40     1428.33    293.93 o 
  -5  43   4      290.19       80.20    239.11 o 
  -4  43   4      930.36     1107.94    283.28 o 
  -3  43   4     3845.45     3408.84    333.30 o 
  -2  43   4    10384.58     9751.80    468.04 o 
  -1  43   4     1726.21     1808.49    229.90 o 
   0  43   4      333.27      372.98    163.27 o 
   1  43   4     5709.60     6418.79    321.94 o 
   2  43   4    10235.66    10055.16    463.30 o 
   3  43   4     1001.61     1028.17    285.53 o 
   4  43   4      263.82      256.48    221.00 o 
   5  43   4     1522.29     1763.03    297.61 o 
  -5  44   4     2248.43     2301.60    343.10 o 
  -4  44   4     4350.94     3998.14    397.52 o 
  -3  44   4      445.65      377.62    218.32 o 
  -2  44   4      279.16      221.62    194.59 o 
  -1  44   4     3472.86     3429.16    339.38 o 
   0  44   4     5187.15     5388.77    339.97 o 
   1  44   4       12.65       49.22    212.12 o 
   2  44   4       12.94      -43.19    232.56 o 
   3  44   4     2311.49     3050.90    372.22 o 
   4  44   4     4098.17     4415.14    372.54 o 
   5  44   4       26.19       66.29    233.98 o 
  -5  45   4       41.75      398.70    261.07 o 
  -4  45   4       30.12     -205.24    205.24 o 
  -3  45   4        7.53      -30.64    209.12 o 
  -2  45   4      299.66      400.76    217.61 o 
  -1  45   4      670.12      539.40    183.73 o 
   0  45   4      197.11      573.89    186.49 o 
   1  45   4       67.80       -2.82    215.34 o 
   2  45   4        4.67      211.24    236.63 o 
   3  45   4      532.21      531.08    542.88 o 
   4  45   4      450.60      317.82    269.30 o 
   5  45   4       92.57      675.97    302.27 o 
  -4  46   4     1669.60     1294.28    297.36 o 
  -3  46   4     1506.00     1683.72    286.86 o 
  -2  46   4      335.23      108.17    197.79 o 
  -1  46   4     3879.42     4001.88    351.01 o 
   0  46   4     1793.87     1391.78    226.61 o 
   1  46   4     1888.29     1727.90    302.12 o 
   2  46   4      525.13      753.79    273.96 o 
   3  46   4     2195.87     1794.05    424.89 o 
   4  46   4      947.25      753.14    409.24 o 
  -4  47   4      108.77      281.83    246.40 o 
  -3  47   4     7914.47     7724.35    475.92 o 
  -2  47   4     2399.29     2464.07    361.42 o 
  -1  47   4     1827.58     1494.40    230.42 o 
   0  47   4       62.06      -42.28    166.96 o 
   1  47   4     8392.41     8544.47    540.19 o 
   2  47   4     2441.86     2765.91    475.00 o 
   3  47   4     1944.60     2612.61    478.62 o 
   4  47   4        9.04     -266.34    320.95 o 
  -4  48   4      660.75      692.57    286.14 o 
  -3  48   4      507.46      931.60    263.03 o 
  -2  48   4        5.96      -85.30    199.24 o 
  -1  48   4     2654.49     2527.07    375.86 o 
   0  48   4      806.14     1223.04    297.87 o 
   1  48   4      184.03      232.14    289.82 o 
   2  48   4      789.65      376.25    320.59 o 
   3  48   4     2652.38     2867.75    495.96 o 
   4  48   4      573.93      537.56    390.28 o 
  -4  49   4      217.59      283.04    261.16 o 
  -3  49   4      198.81      -12.65    234.72 o 
  -2  49   4       79.15       87.46    214.57 o 
  -1  49   4      451.35      232.85    283.16 o 
   0  49   4      481.56      662.28    211.54 o 
   1  49   4       45.19      207.40    241.40 o 
   2  49   4       27.48      -18.54    484.03 o 
   3  49   4      357.41      443.94    355.96 o 
  -3  50   4     1194.18     1186.15    297.89 o 
  -2  50   4       68.90       15.72    215.76 o 
  -1  50   4     6113.13     5634.88    421.89 o 
   0  50   4       66.81     -203.86    203.86 o 
   1  50   4     2180.12     1599.60    326.66 o 
   2  50   4      213.14      335.49    338.08 o 
   3  50   4     3581.99     4364.94    594.03 o 
  -3  51   4     4679.43     4384.68    421.52 o 
  -2  51   4        3.39      -30.61    223.19 o 
  -1  51   4     1337.70     1962.26    332.97 o 
   0  51   4      126.46      125.59    226.43 o 
   1  51   4     5460.90     6241.26    501.84 o 
   2  51   4      105.31       82.48    345.57 o 
   3  51   4     1180.01     2069.83    487.06 o 
  -2  52   4      357.59      185.66    244.64 o 
  -1  52   4      809.18      794.84    270.85 o 
   0  52   4       87.57      -26.72    219.60 o 
   1  52   4      271.54      848.85    301.74 o 
   2  52   4      699.97     1015.98    402.52 o 
  -2  53   4      201.61      539.27    272.76 o 
  -1  53   4      198.80      186.48    252.60 o 
   0  53   4      623.27      823.09    285.73 o 
   1  53   4      619.64      762.34    316.40 o 
   2  53   4       48.18     -208.55    461.96 o 
  -1  54   4     2684.27     2255.02    469.98 o 
   0  54   4     1028.44     1419.55    346.75 o 
   1  54   4      593.70      486.29    645.86 o 
  -7   0   5    26934.83    25389.13   1101.59 o 
  -5   0   5       10.04      226.07    208.64 o 
  -3   0   5    93596.95    90475.50   1721.32 o 
  -1   0   5       89.44      270.53     98.17 o 
   1   0   5   103169.20   103363.75   1575.85 o 
   3   0   5     2441.98     3107.33    374.54 o 
   5   0   5    34745.07    34842.59    860.10 o 
   7   0   5       39.69       -4.51    249.26 o 
  -8   1   5     1881.19     1943.25    348.68 o 
  -7   1   5       17.97       54.98    206.19 o 
  -6   1   5     4791.73     4781.84    354.79 o 
  -5   1   5    26865.41    25750.20    572.24 o 
  -4   1   5     6736.18     6227.80    224.51 o 
  -3   1   5      808.64      939.35     95.45 o 
  -2   1   5    34010.02    34960.95    476.96 o 
  -1   1   5    56090.26    56236.46    678.82 o 
   0   1   5    46796.22    48069.65    591.88 o 
   1   1   5      303.40      438.67     69.00 o 
   2   1   5    33767.43    33191.00    614.52 o 
   3   1   5    31009.10    31847.91    542.76 o 
   4   1   5     4326.27     4715.55    212.59 o 
   5   1   5      541.45      831.40    135.99 o 
   6   1   5    14276.57    13756.23    470.98 o 
   7   1   5     6249.21     6245.50    377.43 o 
   8   1   5     2887.12     3184.93    344.86 o 
  -8   2   5     2794.00     3256.16    381.04 o 
  -7   2   5      268.63      320.69    217.60 o 
  -6   2   5    12591.58    12571.35    505.59 o 
  -5   2   5      766.03      806.02    274.25 o 
  -4   2   5    10472.30    10472.10    286.65 o 
  -3   2   5     1128.72     1279.69    103.37 o 
  -2   2   5    34123.43    34019.48    467.56 o 
  -1   2   5     1320.84     1399.88    113.37 o 
   0   2   5    64224.84    65494.42    804.24 o 
   1   2   5      387.44      442.77     75.09 o 
   2   2   5    42317.95    41302.71    570.96 o 
   3   2   5     3204.75     3544.67    219.88 o 
   4   2   5    29073.54    29598.81    531.62 o 
   5   2   5     1159.53     1237.80    161.05 o 
   6   2   5    12357.86    11435.14    437.07 o 
   7   2   5     1266.33     1436.50    242.62 o 
   8   2   5    10130.07    10722.40    508.29 o 
  -8   3   5     4812.37     5430.30    458.39 o 
  -7   3   5      527.32      769.10    245.69 o 
  -6   3   5       92.13      240.73    181.68 o 
  -5   3   5    28002.42    27280.84    599.44 o 
  -4   3   5    20206.09    19857.74    372.72 o 
  -3   3   5     2928.12     3014.07    156.81 o 
  -2   3   5      127.72      133.11     67.18 o 
  -1   3   5    83099.26    81626.75    922.26 o 
   0   3   5    49371.44    50842.76    617.46 o 
   1   3   5     2711.77     2845.65    128.82 o 
   2   3   5     1603.71     1713.78    108.19 o 
   3   3   5    26462.14    25500.57    422.08 o 
   4   3   5    21430.99    21886.00    440.78 o 
   5   3   5      877.31      833.01    153.30 o 
   6   3   5     3162.39     3283.32    275.65 o 
   7   3   5     8918.41     8689.67    425.75 o 
   8   3   5     4008.46     4722.82    381.83 o 
  -8   4   5     3452.33     3425.18    569.52 o 
  -7   4   5    22245.28    23555.04    750.64 o 
  -6   4   5     2149.01     2131.74    269.93 o 
  -5   4   5      280.53      472.02    134.83 o 
  -4   4   5    18932.13    18953.04    395.43 o 
  -3   4   5    51362.40    51485.96    650.91 o 
  -2   4   5     5089.68     5228.12    162.10 o 
  -1   4   5      146.84      184.78     65.36 o 
   0   4   5    13005.05    12608.51    234.04 o 
   1   4   5    75929.09    73286.80    897.76 o 
   2   4   5     6541.46     6996.49    191.88 o 
   3   4   5     1130.41     1095.25    101.81 o 
   4   4   5    15469.68    15530.26    385.36 o 
   5   4   5    24087.65    23037.21    529.43 o 
   6   4   5      391.04      229.36    158.48 o 
   7   4   5      485.53      168.45    180.07 o 
   8   4   5     2372.75     2353.86    354.20 o 
  -8   5   5      534.75      571.48    265.51 o 
  -7   5   5     1600.79     2202.19    465.47 o 
  -6   5   5    12186.98    12378.46    423.73 o 
  -5   5   5    12354.06    12433.82    390.88 o 
  -4   5   5       62.68      174.31    101.39 o 
  -3   5   5    15438.58    15396.98    286.74 o 
  -2   5   5    31594.38    31587.53    443.33 o 
  -1   5   5    11750.98    11640.63    244.67 o 
   0   5   5    22677.90    23519.09    386.74 o 
   1   5   5    20773.84    19909.42    420.66 o 
   2   5   5    42522.35    42084.32    584.35 o 
   3   5   5     5298.70     5172.72    193.06 o 
   4   5   5     2041.14     2423.58    180.79 o 
   5   5   5     9720.11    10168.50    339.06 o 
   6   5   5    19111.54    18571.83    550.32 o 
   7   5   5     2158.25     1955.07    256.22 o 
   8   5   5      855.17      824.63    247.46 o 
  -8   6   5      154.95      136.32    243.53 o 
  -7   6   5     1209.25     1031.61    364.39 o 
  -6   6   5    10442.23     9965.43    418.76 o 
  -5   6   5     9632.33     9924.56    351.27 o 
  -4   6   5      676.06      788.26    123.74 o 
  -3   6   5     4053.01     3984.20    187.84 o 
  -2   6   5    31100.80    31094.13    438.13 o 
  -1   6   5    17860.49    16953.31    305.49 o 
   0   6   5    25359.40    26242.47    375.59 o 
   1   6   5     9027.79     8793.49    216.65 o 
   2   6   5    17571.22    17235.98    317.11 o 
   3   6   5    25487.71    24883.45    450.60 o 
   4   6   5     5125.82     5278.30    224.13 o 
   5   6   5     2659.92     3033.39    194.46 o 
   6   6   5    13329.15    12985.57    457.14 o 
   7   6   5     8694.25     8665.12    430.97 o 
   8   6   5     3093.72     3637.24    592.03 o 
  -8   7   5     7079.38     7255.07    508.49 o 
  -7   7   5     1908.21     1972.93    305.26 o 
  -6   7   5     5426.05     6054.94    380.69 o 
  -5   7   5    25892.47    24834.26    572.54 o 
  -4   7   5    25481.13    24762.98    482.57 o 
  -3   7   5     2208.61     2315.42    130.26 o 
  -2   7   5    21838.35    21973.93    344.76 o 
  -1   7   5    72455.88    72461.24    831.02 o 
   0   7   5    44089.52    42413.52    614.26 o 
   1   7   5     3545.71     3557.68    142.13 o 
   2   7   5     8804.51     8807.84    244.33 o 
   3   7   5    13416.15    13537.41    293.37 o 
   4   7   5    21353.52    20819.94    467.93 o 
   5   7   5     2972.09     3038.87    215.41 o 
   6   7   5     1174.88      966.43    251.42 o 
   7   7   5     8179.83     8093.63    443.81 o 
   8   7   5     4584.54     4935.88    628.98 o 
  -8   8   5     8458.82     8315.55    527.72 o 
  -7   8   5    11421.69    10810.68    539.68 o 
  -6   8   5     8137.52     8192.56    362.35 o 
  -5   8   5     1755.83     1755.81    198.77 o 
  -4   8   5    35869.96    35206.36    607.70 o 
  -3   8   5    18357.59    18330.79    314.23 o 
  -2   8   5    21151.13    21509.37    338.87 o 
  -1   8   5     6088.60     6336.96    170.16 o 
   0   8   5    40226.56    39823.46    510.34 o 
   1   8   5    45108.34    43794.33    638.86 o 
   2   8   5    23105.91    23018.58    384.54 o 
   3   8   5     4514.41     4909.42    189.02 o 
   4   8   5    22562.97    22388.88    449.56 o 
   5   8   5    10045.58     9405.78    334.17 o 
   6   8   5     2671.20     2788.94    227.31 o 
   7   8   5     3538.21     3606.13    315.87 o 
   8   8   5     4589.18     4702.44    385.71 o 
  -8   9   5        1.87      253.83    300.46 o 
  -7   9   5     5952.97     6291.96    439.86 o 
  -6   9   5     6534.10     6477.55    358.81 o 
  -5   9   5      508.78      479.27    151.80 o 
  -4   9   5      259.08      318.96    109.04 o 
  -3   9   5    26471.21    26627.89    525.05 o 
  -2   9   5     9014.17     8854.91    230.52 o 
  -1   9   5     3591.08     4211.94    141.04 o 
   0   9   5        7.62      108.81     59.19 o 
   1   9   5    43862.16    43176.42    707.07 o 
   2   9   5    17202.99    16014.05    306.52 o 
   3   9   5      171.48      174.49     85.33 o 
   4   9   5       38.15      345.99    101.04 o 
   5   9   5    24721.72    24167.25    539.46 o 
   6   9   5     5262.33     5821.04    332.29 o 
   7   9   5       61.92      182.82    185.12 o 
   8   9   5       56.46       95.50    215.70 o 
  -8  10   5     1184.02     1502.34    328.53 o 
  -7  10   5     1121.25      985.76    216.08 o 
  -6  10   5     7151.09     7434.49    351.50 o 
  -5  10   5    14468.05    13463.58    416.70 o 
  -4  10   5     4740.87     4755.22    218.04 o 
  -3  10   5      724.65     1123.03    136.26 o 
  -2  10   5    18310.51    17334.11    293.37 o 
  -1  10   5    37391.33    36635.55    481.95 o 
   0  10   5     4839.67     5343.14    179.86 o 
   1  10   5     7478.80     7576.08    169.02 o 
   2  10   5    12392.27    12582.07    270.78 o 
   3  10   5    37564.70    37166.18    556.87 o 
   4  10   5      663.49      702.81    117.05 o 
   5  10   5      769.18      773.82    162.13 o 
   6  10   5     9262.69     9613.05    372.79 o 
   7  10   5    11680.11    11425.69    487.76 o 
   8  10   5        4.82     -123.33    207.74 o 
  -8  11   5     8046.39     7470.07    756.39 o 
  -7  11   5      489.53      537.98    193.30 o 
  -6  11   5    17358.02    17400.14    512.24 o 
  -5  11   5     5018.86     4830.95    459.25 o 
  -4  11   5    25546.98    24803.31    489.11 o 
  -3  11   5     2090.76     2169.88    135.94 o 
  -2  11   5    39256.98    37258.87    492.99 o 
  -1  11   5    11126.62    11791.21    228.37 o 
   0  11   5    50763.77    50199.11    609.44 o 
   1  11   5      429.66      497.44     64.56 o 
   2  11   5    23329.92    22660.61    382.70 o 
   3  11   5     2722.66     2802.54    153.28 o 
   4  11   5    20516.32    20156.60    392.97 o 
   5  11   5     1377.24     1789.38    182.80 o 
   6  11   5     7355.94     7156.54    321.39 o 
   7  11   5      756.50     1124.79    245.45 o 
   8  11   5     4952.88     5426.33    403.96 o 
  -8  12   5     7514.77     8575.63    543.78 o 
  -7  12   5      483.54      348.62    182.67 o 
  -6  12   5    10634.18    10948.49    416.18 o 
  -5  12   5     5199.98     5678.35    349.37 o 
  -4  12   5    18598.03    18554.73    411.80 o 
  -3  12   5     1294.11     1235.56    124.94 o 
  -2  12   5    18548.10    18487.34    302.74 o 
  -1  12   5    14943.11    14287.25    289.99 o 
   0  12   5    38698.10    36743.64    477.82 o 
   1  12   5       74.67       60.33     53.02 o 
   2  12   5    29487.31    30137.96    464.58 o 
   3  12   5    20278.60    20506.81    378.47 o 
   4  12   5    16514.91    16207.57    350.13 o 
   5  12   5      974.67      981.94    170.58 o 
   6  12   5     5118.26     5122.97    285.40 o 
   7  12   5     5474.26     5210.93    455.73 o 
   8  12   5     2000.96     2571.03    397.10 o 
  -8  13   5       49.11      261.11    257.74 o 
  -7  13   5     8031.24     7995.69    750.14 o 
  -6  13   5      412.26      481.25    237.29 o 
  -5  13   5      156.39        3.48    116.91 o 
  -4  13   5     1677.17     1886.04    163.99 o 
  -3  13   5    46846.31    45807.96    648.05 o 
  -2  13   5       73.40      136.64     75.33 o 
  -1  13   5      679.48      772.57     77.10 o 
   0  13   5      106.39      136.89     58.84 o 
   1  13   5    55956.25    54197.36    648.17 o 
   2  13   5        9.56      -30.57     69.25 o 
   3  13   5      534.75      697.18    104.83 o 
   4  13   5     1308.14     1232.07    156.36 o 
   5  13   5    32449.33    32969.37    730.57 o 
   6  13   5      162.14      282.63    147.89 o 
   7  13   5       47.97     -177.00    177.00 o 
   8  13   5      208.45      262.72    417.82 o 
  -8  14   5     3819.33     4129.05    456.98 o 
  -7  14   5      487.29      562.60    205.61 o 
  -6  14   5     5562.22     5599.28    320.51 o 
  -5  14   5    13949.60    13825.00    366.29 o 
  -4  14   5    15843.28    16153.00    350.88 o 
  -3  14   5      511.46      541.76     90.90 o 
  -2  14   5    11034.05    10564.53    323.89 o 
  -1  14   5    26519.18    26523.21    378.65 o 
   0  14   5    12649.36    12512.13    230.37 o 
   1  14   5      292.38      345.88     63.28 o 
   2  14   5     7481.78     7182.60    283.86 o 
   3  14   5    29831.62    28989.34    476.09 o 
   4  14   5    11598.21    11428.02    356.10 o 
   5  14   5      772.17      731.50    168.78 o 
   6  14   5     2763.60     3206.43    248.17 o 
   7  14   5     9851.22     9457.15    452.70 o 
   8  14   5     1298.93     1704.47    428.23 o 
  -8  15   5     6929.34     8435.10    667.21 o 
  -7  15   5       21.29      258.19    179.57 o 
  -6  15   5    11424.42    11027.77    421.34 o 
  -5  15   5     1732.36     2061.08    183.99 o 
  -4  15   5    20654.42    20117.83    437.02 o 
  -3  15   5       11.32       26.55     80.73 o 
  -2  15   5    23910.21    24238.18    410.91 o 
  -1  15   5     9164.63     9413.36    198.44 o 
   0  15   5    33736.81    32216.61    432.69 o 
   1  15   5      373.80      478.80     65.69 o 
   2  15   5    27790.31    28590.89    452.45 o 
   3  15   5     3434.28     3841.71    174.44 o 
   4  15   5    16030.94    15791.09    349.55 o 
   5  15   5        0.53      108.36    130.44 o 
   6  15   5     4757.91     4955.67    286.50 o 
   7  15   5      684.96      771.46    333.72 o 
   8  15   5     4133.74     3598.65    527.48 o 
  -8  16   5     2001.63     2466.96    359.94 o 
  -7  16   5     1261.23     1251.98    221.20 o 
  -6  16   5     7584.83     8061.79    373.31 o 
  -5  16   5    10853.80    10310.75    334.17 o 
  -4  16   5     3210.70     3531.83    203.87 o 
  -3  16   5     4820.07     4624.48    180.83 o 
  -2  16   5    34050.52    33887.58    477.29 o 
  -1  16   5    29410.91    29610.34    410.09 o 
   0  16   5     2761.07     3183.46    115.44 o 
   1  16   5    12729.16    12502.76    263.02 o 
   2  16   5    20564.93    19978.48    408.46 o 
   3  16   5    26577.07    26111.49    447.76 o 
   4  16   5       98.47      215.41    106.38 o 
   5  16   5     1747.27     1541.47    213.62 o 
   6  16   5     6019.52     6076.09    472.27 o 
   7  16   5     6801.48     6251.56    798.00 o 
   8  16   5      234.35      409.66    356.60 o 
  -8  17   5      299.05      101.08    272.36 o 
  -7  17   5     6311.24     6556.50    384.73 o 
  -6  17   5     2238.82     2575.14    252.19 o 
  -5  17   5       89.29      146.34    128.55 o 
  -4  17   5     1956.04     1821.96    168.29 o 
  -3  17   5    37090.04    37793.19    569.24 o 
  -2  17   5     3388.94     3625.78    155.28 o 
  -1  17   5        2.23      120.98     59.35 o 
   0  17   5     4137.69     4102.65    163.87 o 
   1  17   5    63232.17    62677.86    807.48 o 
   2  17   5     7410.91     7900.53    275.04 o 
   3  17   5       22.00       20.25    100.11 o 
   4  17   5     6185.37     6571.30    455.52 o 
   5  17   5    25900.64    26187.91    661.87 o 
   6  17   5     5196.78     4420.71    315.31 o 
   7  17   5      186.66      469.68    249.15 o 
   8  17   5      495.32      521.81    349.47 o 
  -8  18   5     3416.55     3521.93    341.58 o 
  -7  18   5     5263.25     5301.79    409.25 o 
  -6  18   5      901.65     1003.08    223.95 o 
  -5  18   5     4700.92     5275.51    260.89 o 
  -4  18   5    16654.83    16673.23    400.85 o 
  -3  18   5    13698.92    13701.64    336.67 o 
  -2  18   5     1871.03     1821.83    125.65 o 
  -1  18   5    16477.88    16159.83    305.49 o 
   0  18   5    19333.59    18691.84    389.00 o 
   1  18   5    19764.94    20332.64    383.31 o 
   2  18   5     1418.01     1589.46    146.94 o 
   3  18   5    16321.79    16175.63    383.94 o 
   4  18   5    18041.07    17286.92    415.62 o 
   5  18   5     3293.09     3574.19    257.97 o 
   6  18   5      163.10      431.91    186.62 o 
   7  18   5     4736.54     4732.76    422.58 o 
   8  18   5     3665.74     3717.40    522.75 o 
  -8  19   5     3264.60     3751.22    354.36 o 
  -7  19   5      184.91      286.17    197.56 o 
  -6  19   5     1415.75     1516.95    269.66 o 
  -5  19   5    15616.20    15732.13    639.45 o 
  -4  19   5    11078.19    11446.94    333.07 o 
  -3  19   5      680.76      862.82    124.74 o 
  -2  19   5     6212.07     6518.06    234.19 o 
  -1  19   5    32390.80    31783.38    503.91 o 
   0  19   5     9256.30     9006.56    238.63 o 
   1  19   5     3021.01     3225.21    148.84 o 
   2  19   5     6031.61     6566.79    240.60 o 
   3  19   5    17749.18    16750.53    393.86 o 
   4  19   5     7423.32     7848.61    291.33 o 
   5  19   5      144.17      222.25    154.32 o 
   6  19   5      661.64      458.21    188.09 o 
   7  19   5     5515.89     6544.60    598.15 o 
   8  19   5     1893.47     1425.19    426.39 o 
  -8  20   5       31.49      -27.21    210.08 o 
  -7  20   5     3095.00     3244.22    338.88 o 
  -6  20   5     6839.07     7117.19    369.10 o 
  -5  20   5     6364.01     6672.83    300.46 o 
  -4  20   5     1828.02     1693.75    166.90 o 
  -3  20   5     5534.58     5741.96    534.47 o 
  -2  20   5    19094.02    19433.53    405.11 o 
  -1  20   5     7272.89     7165.63    223.14 o 
   0  20   5     2977.13     2932.75    202.20 o 
   1  20   5     6775.91     7180.83    235.52 o 
   2  20   5    29676.45    28810.45    527.84 o 
   3  20   5    23568.06    23011.27    472.35 o 
   4  20   5    10223.13    10690.26    338.42 o 
   5  20   5     3990.56     4128.82    266.60 o 
   6  20   5     4229.76     4554.26    330.10 o 
   7  20   5     4499.14     6153.73    594.01 o 
   8  20   5     1894.28     1209.75    399.33 o 
  -8  21   5      452.53     1091.83    275.69 o 
  -7  21   5     1456.37     1614.23    255.37 o 
  -6  21   5     2282.71     2708.19    261.19 o 
  -5  21   5     1324.90     1301.96    220.63 o 
  -4  21   5    12819.75    11775.54    471.96 o 
  -3  21   5     8619.06     8328.57    383.84 o 
  -2  21   5    24004.88    22944.35    456.61 o 
  -1  21   5     3871.62     4102.70    193.39 o 
   0  21   5     5728.92     5569.27    203.31 o 
   1  21   5    14416.79    14009.06    338.96 o 
   2  21   5    21917.51    21962.87    446.95 o 
   3  21   5     2732.91     2836.11    214.65 o 
   4  21   5     6714.31     6686.58    277.57 o 
   5  21   5     7193.42     7407.15    333.34 o 
   6  21   5    10646.90    11174.59    465.68 o 
   7  21   5      292.39      161.77    302.04 o 
   8  21   5     2180.29     2003.42    470.09 o 
  -8  22   5     1533.08     1751.92    347.36 o 
  -7  22   5    12809.65    13124.07    757.67 o 
  -6  22   5       74.87      180.12    206.55 o 
  -5  22   5      377.08      385.44    160.87 o 
  -4  22   5     7795.51     7944.65    353.40 o 
  -3  22   5    38725.74    37215.08    728.39 o 
  -2  22   5      101.70      156.27     99.35 o 
  -1  22   5     1018.69     1318.65    134.68 o 
   0  22   5     5776.14     6153.02    198.37 o 
   1  22   5    28237.54    28059.39    564.15 o 
   2  22   5       67.28      -23.87     93.91 o 
   3  22   5      929.12     1059.04    148.90 o 
   4  22   5    12240.81    11350.26    378.31 o 
   5  22   5    15181.08    14476.74    442.56 o 
   6  22   5       94.64      395.14    194.43 o 
   7  22   5      452.51      874.84    349.24 o 
   8  22   5     1334.98      640.94    373.46 o 
  -8  23   5      939.14      691.26    328.72 o 
  -7  23   5      179.54      485.17    273.93 o 
  -6  23   5      143.31      349.04    223.82 o 
  -5  23   5    29431.75    28778.14    675.10 o 
  -4  23   5     7085.29     6801.16    320.50 o 
  -3  23   5     1087.44     1213.46    206.97 o 
  -2  23   5        6.14      151.21     99.84 o 
  -1  23   5    38801.81    37168.22    622.43 o 
   0  23   5     4547.34     4517.69    175.04 o 
   1  23   5      428.81      592.51    102.85 o 
   2  23   5      655.71      441.33    116.34 o 
   3  23   5    38129.41    37342.96    658.84 o 
   4  23   5     4383.27     4540.17    267.26 o 
   5  23   5      108.07      387.93    158.99 o 
   6  23   5      494.33      771.01    283.70 o 
   7  23   5     5476.66     5591.82    787.10 o 
  -8  24   5      933.52      864.51    463.43 o 
  -7  24   5     1332.09     1710.32    315.20 o 
  -6  24   5     4999.04     5419.66    411.19 o 
  -5  24   5      388.73      688.10    173.96 o 
  -4  24   5     5560.21     5433.26    510.96 o 
  -3  24   5     6853.40     6866.05    418.86 o 
  -2  24   5    15029.11    14671.59    358.71 o 
  -1  24   5     1147.52     1066.70    132.49 o 
   0  24   5    14295.72    14109.37    321.45 o 
   1  24   5     5799.57     5670.76    200.47 o 
   2  24   5    15535.58    15537.17    510.39 o 
   3  24   5       40.06       19.87    135.54 o 
   4  24   5    14081.68    12765.30    403.41 o 
   5  24   5     1891.91     2012.30    258.67 o 
   6  24   5     3693.52     2973.35    346.64 o 
   7  24   5      418.36      484.74    321.73 o 
  -7  25   5       12.29      341.83    246.50 o 
  -6  25   5     1317.83     1157.92    266.85 o 
  -5  25   5     4749.25     4630.88    306.20 o 
  -4  25   5     4144.53     4107.80    273.18 o 
  -3  25   5       39.15      159.02    136.85 o 
  -2  25   5    11957.68    10868.60    332.60 o 
  -1  25   5    17714.46    17135.32    387.41 o 
   0  25   5     9295.32     9376.63    262.28 o 
   1  25   5       51.30       60.32     85.39 o 
   2  25   5     6428.52     6753.90    261.26 o 
   3  25   5     8694.80     9545.52    315.59 o 
   4  25   5     8464.46     7807.10    452.04 o 
   5  25   5      490.76      477.94    170.93 o 
   6  25   5     7999.93     8930.45    507.47 o 
   7  25   5     1208.18      667.67    355.33 o 
  -7  26   5    13709.47    13543.67    786.12 o 
  -6  26   5      336.28       83.82    176.74 o 
  -5  26   5        1.47       27.49    156.79 o 
  -4  26   5      204.74      156.51    142.18 o 
  -3  26   5    44244.66    43637.51   1113.26 o 
  -2  26   5     3524.36     3346.80    199.01 o 
  -1  26   5       79.45      216.31    109.47 o 
   0  26   5       81.46       66.32     89.25 o 
   1  26   5    36181.71    35183.58    553.06 o 
   2  26   5     3044.60     3140.44    199.32 o 
   3  26   5      508.64      612.88    137.94 o 
   4  26   5      134.84      223.82    145.01 o 
   5  26   5    16354.70    16124.02    483.82 o 
   6  26   5      373.44      528.50    239.65 o 
   7  26   5       68.24      215.38    268.26 o 
  -7  27   5        4.65      212.81    249.16 o 
  -6  27   5     2701.94     2776.31    286.07 o 
  -5  27   5    20470.80    20752.60    580.35 o 
  -4  27   5      189.19      168.34    152.04 o 
  -3  27   5       43.25       87.93    130.34 o 
  -2  27   5     9630.94     9491.38    301.71 o 
  -1  27   5    27396.86    26528.88    512.41 o 
   0  27   5     1838.49     1894.91    160.66 o 
   1  27   5      869.19     1131.42    126.66 o 
   2  27   5     9118.55     9835.99    314.40 o 
   3  27   5    17437.48    17012.69    435.50 o 
   4  27   5      279.85      186.17    146.91 o 
   5  27   5      412.91      326.45    169.02 o 
   6  27   5     4110.69     4097.36    435.90 o 
   7  27   5     4031.42     3944.42    498.97 o 
  -7  28   5      426.25      712.74    279.11 o 
  -6  28   5     3315.70     3529.62    312.97 o 
  -5  28   5      343.03      571.05    190.57 o 
  -4  28   5     5315.58     5718.93    320.73 o 
  -3  28   5       51.23       86.71    135.42 o 
  -2  28   5     4745.04     4999.50    237.42 o 
  -1  28   5     2360.37     2391.65    179.55 o 
   0  28   5    17773.41    17246.98    397.59 o 
   1  28   5     1085.97     1354.78    133.81 o 
   2  28   5    12997.67    13204.03    354.36 o 
   3  28   5      275.43      325.00    133.27 o 
   4  28   5    12322.95    12493.93    618.24 o 
   5  28   5      322.29      408.72    175.83 o 
   6  28   5     2615.11     3147.24    361.00 o 
   7  28   5      737.92      839.10    291.11 o 
  -7  29   5      518.14      967.35    338.06 o 
  -6  29   5       14.67      -56.02    179.11 o 
  -5  29   5     6173.66     6060.19    354.53 o 
  -4  29   5     9761.89     9636.09    397.24 o 
  -3  29   5      434.86      332.70    147.80 o 
  -2  29   5     2889.83     2650.99    193.13 o 
  -1  29   5    19096.27    18691.03    479.64 o 
   0  29   5    12944.60    12803.92    343.38 o 
   1  29   5     1874.13     2147.27    269.22 o 
   2  29   5     1879.91     2044.77    208.35 o 
   3  29   5     5317.95     5451.00    262.22 o 
   4  29   5     7842.42     7441.73    558.73 o 
   5  29   5      368.29      431.14    247.60 o 
   6  29   5     1395.93     1425.95    298.25 o 
   7  29   5     1723.32     2334.20    356.31 o 
  -7  30   5     8869.10     7819.46    639.18 o 
  -6  30   5     2354.13     2429.84    415.24 o 
  -5  30   5       80.60      161.46    168.62 o 
  -4  30   5     4264.78     4615.66    309.64 o 
  -3  30   5    18569.52    18784.86    514.40 o 
  -2  30   5     5491.75     5024.85    242.88 o 
  -1  30   5      167.80      231.30    119.16 o 
   0  30   5     5161.17     5169.09    285.00 o 
   1  30   5    17215.74    16786.64    453.78 o 
   2  30   5     4791.56     4699.11    241.82 o 
   3  30   5       93.55      124.74    126.82 o 
   4  30   5     1485.85     1520.18    207.76 o 
   5  30   5     7745.67     7222.07    660.84 o 
   6  30   5     1934.55     1708.18    313.80 o 
   7  30   5       49.79      411.98    269.00 o 
  -7  31   5      629.96      861.40    296.89 o 
  -6  31   5     5163.28     5599.55    379.51 o 
  -5  31   5     6563.24     7126.29    452.57 o 
  -4  31   5       19.21      -49.16    148.88 o 
  -3  31   5     3278.12     2973.77    248.13 o 
  -2  31   5    13503.07    12869.08    364.19 o 
  -1  31   5     8308.36     8064.27    292.74 o 
   0  31   5      230.88      258.85    117.61 o 
   1  31   5     7376.20     7869.42    330.02 o 
   2  31   5    12006.53    11869.53    507.91 o 
   3  31   5     4953.48     4996.09    261.39 o 
   4  31   5       98.97      -93.73    153.12 o 
   5  31   5     3219.41     3387.52    424.28 o 
   6  31   5     5871.93     5848.36    458.24 o 
   7  31   5      904.14      702.39    301.04 o 
  -7  32   5       14.14      102.29    254.29 o 
  -6  32   5     2520.29     2667.23    303.95 o 
  -5  32   5     3306.10     3651.54    373.39 o 
  -4  32   5     2330.12     2443.80    358.25 o 
  -3  32   5      162.39      181.67    154.26 o 
  -2  32   5     4454.75     4232.87    239.71 o 
  -1  32   5     8157.82     7888.92    293.52 o 
   0  32   5    10680.41    10776.19    331.50 o 
   1  32   5        8.12     -118.33    118.33 o 
   2  32   5     5882.33     6038.65    271.18 o 
   3  32   5     6767.21     7611.08    309.27 o 
   4  32   5     4870.86     5041.17    314.13 o 
   5  32   5       60.50      524.94    209.82 o 
   6  32   5     1880.13     2422.59    414.50 o 
   7  32   5     3766.38     4278.99    604.93 o 
  -7  33   5      923.65      921.52    350.81 o 
  -6  33   5     1702.75     1588.66    271.03 o 
  -5  33   5     2862.41     3123.92    300.41 o 
  -4  33   5     8519.23     8280.89    395.65 o 
  -3  33   5     1325.93     1225.51    203.47 o 
  -2  33   5      987.13     1295.79    167.34 o 
  -1  33   5     4292.08     4187.02    242.12 o 
   0  33   5    12326.16    12153.96    352.09 o 
   1  33   5     4155.30     4282.85    282.90 o 
   2  33   5      547.81      606.00    162.95 o 
   3  33   5     3400.03     3581.61    242.03 o 
   4  33   5     7472.20     7967.26    369.75 o 
   5  33   5     1735.51     1459.95    252.03 o 
   6  33   5       97.53      248.53    244.81 o 
  -6  34   5     3072.08     2845.92    307.66 o 
  -5  34   5      159.95      241.87    193.55 o 
  -4  34   5     8351.05     7518.32    384.30 o 
  -3  34   5     3476.86     3589.55    281.87 o 
  -2  34   5     5659.27     5900.64    317.89 o 
  -1  34   5     2044.35     1857.36    182.19 o 
   0  34   5    12115.81    11472.73    471.31 o 
   1  34   5     3517.48     3409.72    228.02 o 
   2  34   5     6756.25     7018.19    296.88 o 
   3  34   5      596.64      762.64    163.04 o 
   4  34   5     5536.06     5780.57    372.11 o 
   5  34   5     1031.73     1172.04    289.07 o 
   6  34   5     2020.10     2541.11    517.80 o 
  -6  35   5     2190.37     2390.52    304.13 o 
  -5  35   5      509.43      396.30    197.95 o 
  -4  35   5      169.49      125.04    173.44 o 
  -3  35   5     7490.01     7210.99    367.89 o 
  -2  35   5     9050.90     8807.75    587.04 o 
  -1  35   5     1847.69     1984.85    188.45 o 
   0  35   5      419.70      609.09    148.02 o 
   1  35   5    10638.80    10518.42    354.77 o 
   2  35   5     5582.68     5577.71    312.78 o 
   3  35   5       17.73      -15.90    138.78 o 
   4  35   5      109.30      -74.36    178.45 o 
   5  35   5     8547.36     8460.97    458.68 o 
   6  35   5     2791.54     2795.79    343.44 o 
  -6  36   5     1097.14      937.92    252.15 o 
  -5  36   5     4663.93     5000.90    364.12 o 
  -4  36   5        1.25      -29.20    162.62 o 
  -3  36   5       53.86      128.13    161.44 o 
  -2  36   5     1411.16     1422.30    265.15 o 
  -1  36   5    10344.92     9884.74    412.31 o 
   0  36   5      112.89      487.22    141.19 o 
   1  36   5        5.22       30.88    126.48 o 
   2  36   5     3517.11     3350.83    268.81 o 
   3  36   5     8926.59     9078.00    465.82 o 
   4  36   5      366.05      279.22    194.57 o 
   5  36   5       65.99      146.27    292.44 o 
   6  36   5      609.82      898.89    328.72 o 
  -6  37   5     3916.87     3720.62    391.48 o 
  -5  37   5       75.81      -73.41    189.82 o 
  -4  37   5     5712.04     5678.75    358.42 o 
  -3  37   5     1058.07      490.88    184.83 o 
  -2  37   5     4499.07     4735.14    321.82 o 
  -1  37   5       12.12       61.03    127.98 o 
   0  37   5     7079.58     7457.26    309.12 o 
   1  37   5     1617.84     1836.15    196.68 o 
   2  37   5     5510.40     6365.55    335.68 o 
   3  37   5      235.08        5.83    154.49 o 
   4  37   5     4162.11     3679.69    328.63 o 
   5  37   5      727.41      687.01    237.15 o 
   6  37   5     1665.17     1554.56    311.48 o 
  -6  38   5     2974.71     2701.93    320.45 o 
  -5  38   5      542.74      364.90    223.62 o 
  -4  38   5     6998.36     7403.24    619.39 o 
  -3  38   5       14.98      -14.05    165.94 o 
  -2  38   5     8358.50     7883.64    374.17 o 
  -1  38   5     4148.81     3909.82    248.10 o 
   0  38   5    10587.36    10298.34    404.65 o 
   1  38   5        9.34      -24.44    131.87 o 
   2  38   5     5190.15     5787.81    332.83 o 
   3  38   5     2552.36     2609.86    258.62 o 
   4  38   5     3559.63     3399.25    327.28 o 
   5  38   5      166.48       86.94    222.30 o 
   6  38   5     2521.40     2460.65    375.24 o 
  -6  39   5      486.01      299.98    244.63 o 
  -5  39   5       13.20      197.30    221.84 o 
  -4  39   5      463.71       95.16    203.72 o 
  -3  39   5     8391.88     8492.90    411.21 o 
  -2  39   5     1182.90      920.23    194.78 o 
  -1  39   5       37.66      131.98    137.67 o 
   0  39   5     1480.97     1322.16    184.75 o 
   1  39   5     8210.39     7850.29    368.83 o 
   2  39   5      499.27      291.22    167.59 o 
   3  39   5      369.48      180.94    348.51 o 
   4  39   5     1068.87     1287.06    255.60 o 
   5  39   5     6376.19     7111.42    449.90 o 
   6  39   5      131.14     -176.10    326.60 o 
  -5  40   5     2665.86     2760.63    324.02 o 
  -4  40   5     1616.04      889.78    231.24 o 
  -3  40   5      271.35      337.99    192.86 o 
  -2  40   5      409.85      574.83    185.46 o 
  -1  40   5     4232.90     4143.27    261.54 o 
   0  40   5     3252.99     3540.86    249.26 o 
   1  40   5      414.02      539.25    181.02 o 
   2  40   5      442.75        7.53    167.20 o 
   3  40   5     6605.33     6610.67    484.13 o 
   4  40   5     1020.34     1699.59    283.47 o 
   5  40   5       42.24       62.71    270.37 o 
  -5  41   5     1048.18      938.31    257.07 o 
  -4  41   5     3157.84     3646.21    329.05 o 
  -3  41   5      299.03      -40.27    182.72 o 
  -2  41   5     4293.30     4347.37    312.03 o 
  -1  41   5     2149.00     2516.06    230.01 o 
   0  41   5     3904.32     4112.83    371.69 o 
   1  41   5      273.82      120.35    160.66 o 
   2  41   5     6670.31     7699.58    404.80 o 
   3  41   5     1136.52     1539.11    331.85 o 
   4  41   5     1855.08     2279.28    318.63 o 
   5  41   5      404.76      249.67    242.74 o 
  -5  42   5     1034.46      881.77    288.49 o 
  -4  42   5     1597.82     1763.68    402.93 o 
  -3  42   5     1407.61     1354.47    240.76 o 
  -2  42   5     4143.67     4704.03    419.68 o 
  -1  42   5     1234.70     1580.75    230.16 o 
   0  42   5     1994.91     1620.07    253.46 o 
   1  42   5     2147.40     2555.79    240.33 o 
   2  42   5     3576.84     3836.55    334.15 o 
   3  42   5     2375.78     1542.26    506.18 o 
   4  42   5      610.61      527.43    242.34 o 
   5  42   5      833.49      459.26    248.72 o 
  -5  43   5        2.17     -146.74    243.22 o 
  -4  43   5     1133.60      889.05    274.07 o 
  -3  43   5     3376.93     3168.27    312.56 o 
  -2  43   5      449.89      523.11    200.07 o 
  -1  43   5       39.22       14.70    145.37 o 
   0  43   5      953.20     1219.00    216.94 o 
   1  43   5     5890.18     5515.61    353.10 o 
   2  43   5     1041.26      993.25    252.27 o 
   3  43   5       96.16     -222.56    222.56 o 
   4  43   5     1496.85     1451.28    425.99 o 
   5  43   5     3632.60     3415.86    560.61 o 
  -5  44   5      602.27      107.67    475.20 o 
  -4  44   5     2015.21     1360.06    300.59 o 
  -3  44   5     1675.14     1476.61    280.64 o 
  -2  44   5       22.38      373.12    243.78 o 
  -1  44   5     1832.35     1925.40    300.68 o 
   0  44   5     4544.59     4834.44    377.23 o 
   1  44   5     1501.21     1552.75    219.30 o 
   2  44   5       25.10      376.25    267.03 o 
   3  44   5     1848.28     2183.31    362.91 o 
   4  44   5     2789.11     2757.33    477.91 o 
  -4  45   5     1304.42     1255.27    296.83 o 
  -3  45   5        0.44      190.82    220.91 o 
  -2  45   5     1921.63     1492.70    273.44 o 
  -1  45   5     3437.86     4065.91    304.97 o 
   0  45   5     1253.33     1367.68    255.43 o 
   1  45   5       60.04      176.44    182.66 o 
   2  45   5     1603.33     1622.74    270.73 o 
   3  45   5     3411.46     3392.24    530.47 o 
   4  45   5      564.22      830.19    318.79 o 
  -4  46   5        2.18       -1.02    245.94 o 
  -3  46   5     1899.27     1877.32    384.35 o 
  -2  46   5     2791.15     2891.73    378.41 o 
  -1  46   5      634.98      515.93    204.92 o 
   0  46   5       70.80      223.67    210.36 o 
   1  46   5     2136.95     1957.78    291.57 o 
   2  46   5     2854.58     2767.65    371.15 o 
   3  46   5      713.07     1169.26    504.62 o 
   4  46   5      137.12        3.76    268.23 o 
  -4  47   5      889.26      627.94    280.32 o 
  -3  47   5      498.60      517.27    328.72 o 
  -2  47   5     1051.54      497.55    262.47 o 
  -1  47   5        1.43       13.89    218.77 o 
   0  47   5     1673.05     1904.97    288.02 o 
   1  47   5     1090.28     1380.01    273.96 o 
   2  47   5     2179.05     1991.54    347.26 o 
   3  47   5       28.95      117.81    354.35 o 
   4  47   5     1879.38     1897.86    776.80 o 
  -3  48   5     2752.58     2492.52    341.25 o 
  -2  48   5      350.53      207.75    227.72 o 
  -1  48   5      323.53      368.62    275.44 o 
   0  48   5     1765.86     1528.85    285.91 o 
   1  48   5     2932.85     3709.93    413.46 o 
   2  48   5       86.79      868.33    299.19 o 
   3  48   5      337.22      343.44    375.16 o 
  -3  49   5        4.43      393.77    268.00 o 
  -2  49   5       29.76      -34.44    292.19 o 
  -1  49   5     4685.57     5533.00    500.59 o 
   0  49   5      168.31     -161.46    208.55 o 
   1  49   5      106.42      129.90    254.64 o 
   2  49   5       87.83      -55.18    328.74 o 
   3  49   5     3788.99     4142.10    595.98 o 
  -3  50   5     1367.26     1258.77    443.77 o 
  -2  50   5      914.39     1211.05    294.18 o 
  -1  50   5       71.38      -35.36    275.75 o 
   0  50   5     1651.93     2054.43    314.61 o 
   1  50   5      895.64      908.09    298.78 o 
   2  50   5      838.88      609.00    366.95 o 
   3  50   5       16.96     -456.07    564.94 o 
  -2  51   5     1027.51     1174.41    301.50 o 
  -1  51   5      170.86      138.01    286.35 o 
   0  51   5     1935.88     1851.36    309.18 o 
   1  51   5      112.98       35.61    319.10 o 
   2  51   5     1522.36     1611.38    442.11 o 
  -1  52   5       17.96     -256.84    256.84 o 
   0  52   5       23.93     -252.85    252.85 o 
   1  52   5     2178.60     2634.94    405.15 o 
   0  53   5       19.32     -158.24    274.86 o 
  -8   0   6    15659.03    15125.05   2564.32 o 
  -6   0   6     1994.23     2086.10   1234.34 o 
  -4   0   6    44288.11    44642.26    879.55 o 
  -2   0   6    16078.29    16325.27    436.68 o 
   0   0   6    94722.90    90035.44   1443.18 o 
   2   0   6     8027.51     8077.54    370.32 o 
   4   0   6    53031.39    50449.09   1133.27 o 
   6   0   6     6210.37     6281.37    520.94 o 
   8   0   6    17588.59    17057.18    938.63 o 
  -8   1   6      296.68      243.24    266.85 o 
  -7   1   6     4202.38     4829.68    542.34 o 
  -6   1   6    15786.56    15453.94    681.65 o 
  -5   1   6     2987.51     3342.67    296.41 o 
  -4   1   6      369.69      640.45    108.94 o 
  -3   1   6     8544.39     8994.86    233.86 o 
  -2   1   6    36616.08    36694.26    520.01 o 
  -1   1   6     4387.81     4939.30    211.58 o 
   0   1   6     7996.70     8427.15    203.49 o 
   1   1   6     1591.72     1621.08    129.70 o 
   2   1   6    45859.45    44958.49    709.75 o 
   3   1   6     2096.74     2437.09    161.55 o 
   4   1   6     4077.55     4223.04    223.30 o 
   5   1   6     1227.73     1441.55    172.75 o 
   6   1   6    13744.81    13698.63    567.11 o 
   7   1   6     1233.91      934.52    237.06 o 
   8   1   6     1232.31     1445.53    279.70 o 
  -8   2   6       17.69      113.81    255.41 o 
  -7   2   6     1570.97     1888.00    294.74 o 
  -6   2   6      547.73      911.37    231.87 o 
  -5   2   6     9570.40    11220.69    530.45 o 
  -4   2   6      186.12      360.90    109.60 o 
  -3   2   6     2884.70     2970.71    158.62 o 
  -2   2   6     1913.76     1964.33    207.85 o 
  -1   2   6    21683.02    20847.56    349.65 o 
   0   2   6     2405.31     2619.88    124.44 o 
   1   2   6     4721.89     4692.03    167.32 o 
   2   2   6     2537.52     2540.31    168.28 o 
   3   2   6     5176.50     5175.67    229.08 o 
   4   2   6      160.66      156.26    117.48 o 
   5   2   6       76.36      -73.31    116.23 o 
   6   2   6      254.82      582.26    272.99 o 
   7   2   6     1326.81      788.24    231.01 o 
   8   2   6      196.92      230.12    237.28 o 
  -8   3   6     1827.15     1495.58    492.23 o 
  -7   3   6     6034.58     6307.56    453.72 o 
  -6   3   6    17086.45    15328.33    651.12 o 
  -5   3   6      130.69      284.21    136.60 o 
  -4   3   6     7103.70     7196.04    266.63 o 
  -3   3   6    11099.02    10844.20    500.60 o 
  -2   3   6    44833.63    44641.87    596.93 o 
  -1   3   6     5572.21     5473.96    178.39 o 
   0   3   6    18747.90    18023.55    309.92 o 
   1   3   6    26031.38    26240.53    427.59 o 
   2   3   6    52685.28    51996.84    863.63 o 
   3   3   6     4857.94     4903.96    221.20 o 
   4   3   6    11445.12    11227.45    326.12 o 
   5   3   6     2773.91     2906.10    207.73 o 
   6   3   6    18773.65    19410.67   1167.08 o 
   7   3   6     1757.55     1514.28    316.40 o 
   8   3   6     3191.03     3869.57    370.72 o 
  -8   4   6    12211.97    12442.12    631.37 o 
  -7   4   6     4987.85     4219.48    387.86 o 
  -6   4   6     2356.11     2628.85    301.17 o 
  -5   4   6     2459.08     2919.47    232.96 o 
  -4   4   6    39581.73    39024.25    670.34 o 
  -3   4   6    22845.68    22782.30    386.29 o 
  -2   4   6     6298.89     6755.96    199.57 o 
  -1   4   6     2663.53     2771.29    191.70 o 
   0   4   6    78714.53    76502.08   1021.63 o 
   1   4   6    33567.34    32742.93    556.18 o 
   2   4   6    11857.18    11512.33    334.86 o 
   3   4   6     3844.25     3537.82    200.36 o 
   4   4   6    41421.13    40195.68    687.16 o 
   5   4   6    12390.74    12893.21    363.61 o 
   6   4   6     3555.30     3974.85    307.76 o 
   7   4   6      322.66      326.55    197.06 o 
   8   4   6    11294.25    11086.51    541.49 o 
  -8   5   6     1215.94     1499.10    313.51 o 
  -7   5   6     2214.86     1704.93    300.13 o 
  -6   5   6     8459.04     8606.08    464.68 o 
  -5   5   6    11101.13    11039.94    531.70 o 
  -4   5   6     3176.05     3219.30    198.96 o 
  -3   5   6     1486.84     1801.36    128.08 o 
  -2   5   6    27491.90    27459.38    425.26 o 
  -1   5   6    40357.82    40447.48    547.34 o 
   0   5   6      526.58      722.49    121.79 o 
   1   5   6     1823.17     1701.74    119.78 o 
   2   5   6    24756.87    24130.76    485.78 o 
   3   5   6     7815.74     7903.80    291.32 o 
   4   5   6      196.06      253.39    117.50 o 
   5   5   6     1070.40     1044.38    155.46 o 
   6   5   6     6482.21     6256.23    362.93 o 
   7   5   6     4632.09     5154.98    411.11 o 
   8   5   6       27.67      273.50    235.67 o 
  -8   6   6      188.45       52.45    255.83 o 
  -7   6   6      247.91      343.40    232.44 o 
  -6   6   6     7913.49     7632.41    437.07 o 
  -5   6   6     9969.13     9788.88    362.08 o 
  -4   6   6      124.84       72.55    126.76 o 
  -3   6   6      384.69      614.60     99.46 o 
  -2   6   6    19740.59    19671.72    342.41 o 
  -1   6   6    27927.43    28086.18    424.49 o 
   0   6   6     1820.91     1772.06    110.04 o 
   1   6   6     1471.29     1588.26    129.09 o 
   2   6   6    20444.05    19703.92    363.49 o 
   3   6   6     4288.17     4794.45    223.04 o 
   4   6   6      823.80      804.42    141.01 o 
   5   6   6      350.90      378.47    136.87 o 
   6   6   6     2465.57     2912.21    281.58 o 
   7   6   6     2033.75     2086.85    282.34 o 
   8   6   6      383.77      607.13    248.70 o 
  -8   7   6     1518.10     1300.34    544.89 o 
  -7   7   6     7971.79     8081.26    493.32 o 
  -6   7   6     6838.27     7679.05    438.93 o 
  -5   7   6    17928.39    17177.31    693.48 o 
  -4   7   6     9365.38     9086.86    398.16 o 
  -3   7   6    11292.64    11246.82    288.02 o 
  -2   7   6    33022.00    32809.70    477.39 o 
  -1   7   6    38889.27    37288.66    544.67 o 
   0   7   6    11018.79    10907.30    231.38 o 
   1   7   6    21396.80    21137.32    375.16 o 
   2   7   6    14551.38    14846.11    412.13 o 
   3   7   6    36901.41    36491.37    625.69 o 
   4   7   6     6446.66     6468.37    338.32 o 
   5   7   6     6150.48     6174.89    282.70 o 
   6   7   6    11122.35    11686.95    458.78 o 
   7   7   6    11674.65    12501.75    523.61 o 
   8   7   6     1628.34     1808.76    303.02 o 
  -8   8   6     3916.03     4326.21    526.63 o 
  -7   8   6    11930.60    13490.90    786.97 o 
  -6   8   6       15.64      -58.19    178.08 o 
  -5   8   6     2828.82     3025.06    238.12 o 
  -4   8   6    11486.79    11552.56    333.29 o 
  -3   8   6    48737.23    48272.56    698.01 o 
  -2   8   6     1176.54     1247.57    111.08 o 
  -1   8   6    14898.34    14826.27    283.53 o 
   0   8   6    26985.70    26574.59    528.26 o 
   1   8   6    77917.45    73641.91    931.12 o 
   2   8   6     1111.98     1215.17    113.34 o 
   3   8   6     8744.71     9123.02    324.81 o 
   4   8   6    13961.25    13687.13    364.38 o 
   5   8   6    35144.04    34871.33    642.68 o 
   6   8   6       53.55      101.65    150.95 o 
   7   8   6     1127.52     1196.23    249.08 o 
   8   8   6     3924.39     4255.41    406.24 o 
  -8   9   6     4173.73     3556.16    416.39 o 
  -7   9   6      850.01      486.96    246.20 o 
  -6   9   6     3175.57     3015.90    262.04 o 
  -5   9   6     7281.46     7204.99    328.10 o 
  -4   9   6     8988.55     9512.58    313.32 o 
  -3   9   6       48.33       11.53    105.92 o 
  -2   9   6     2595.11     2697.65    138.35 o 
  -1   9   6    14028.83    13649.42    271.25 o 
   0   9   6    15755.35    15468.34    301.25 o 
   1   9   6     1033.12     1402.10    141.16 o 
   2   9   6     7062.90     6968.39    232.14 o 
   3   9   6     5036.18     5110.35    229.03 o 
   4   9   6     3203.12     3138.90    238.40 o 
   5   9   6      140.08      199.41    137.06 o 
   6   9   6      929.77      800.29    178.47 o 
   7   9   6     3629.68     3904.26    342.87 o 
   8   9   6      149.38       -3.91    227.73 o 
  -8  10   6        2.33     -117.94    248.36 o 
  -7  10   6     1600.52     1583.15    305.00 o 
  -6  10   6    10469.13    10708.91    420.74 o 
  -5  10   6     4082.51     4371.68    477.77 o 
  -4  10   6      915.35     1075.37    148.88 o 
  -3  10   6    11426.48    11246.04    284.99 o 
  -2  10   6    16984.11    16412.99    306.28 o 
  -1  10   6    20735.26    19998.88    383.75 o 
   0  10   6       21.39      140.10     74.79 o 
   1  10   6     7814.62     7439.45    214.88 o 
   2  10   6    12402.18    11773.26    275.33 o 
   3  10   6     6044.57     6594.42    277.65 o 
   4  10   6     1287.10     1344.50    178.06 o 
   5  10   6     8974.50     9081.79    349.74 o 
   6  10   6     2395.02     2512.70    235.60 o 
   7  10   6     2164.01     2440.73    373.74 o 
   8  10   6      141.41      226.01    270.29 o 
  -8  11   6      546.83      691.00    294.67 o 
  -7  11   6     5375.34     4808.68    409.36 o 
  -6  11   6      554.77      468.91    185.27 o 
  -5  11   6    32446.89    32209.27    697.53 o 
  -4  11   6     1694.18     2072.00    179.77 o 
  -3  11   6    14449.36    14208.31    320.96 o 
  -2  11   6     2817.85     3091.77    161.92 o 
  -1  11   6    63889.50    61901.16    755.05 o 
   0  11   6     1854.32     2038.68    133.97 o 
   1  11   6    21260.22    20836.86    373.73 o 
   2  11   6     3062.15     3583.42    219.68 o 
   3  11   6    64539.25    63270.83   1160.61 o 
   4  11   6      599.59      639.16    137.83 o 
   5  11   6     9324.88    10148.20    367.39 o 
   6  11   6     1269.81     1246.72    193.19 o 
   7  11   6    18881.96    19716.00    641.39 o 
   8  11   6      335.64      185.21    267.26 o 
  -8  12   6      550.59     1166.46    329.99 o 
  -7  12   6    10962.09    11374.73    561.59 o 
  -6  12   6     2347.05     2325.82    248.24 o 
  -5  12   6     6567.50     6562.83    323.52 o 
  -4  12   6     1075.27     1309.35    182.47 o 
  -3  12   6    34777.30    33366.78    540.75 o 
  -2  12   6     3960.06     3873.89    209.43 o 
  -1  12   6    11300.63    11099.58    328.99 o 
   0  12   6     6577.67     6690.38    185.84 o 
   1  12   6    71433.30    67940.50    874.78 o 
   2  12   6     3244.96     3476.23    165.58 o 
   3  12   6     9033.35     9395.36    293.68 o 
   4  12   6       61.83      194.33    122.06 o 
   5  12   6    29608.11    30070.56    645.97 o 
   6  12   6      257.73       61.24    147.95 o 
   7  12   6     1731.69     1754.91    393.52 o 
   8  12   6      205.76     -143.18    250.67 o 
  -8  13   6     5639.43     5391.41    472.72 o 
  -7  13   6       21.05      350.50    204.51 o 
  -6  13   6     1407.87     1641.71    226.52 o 
  -5  13   6      159.74      226.99    131.95 o 
  -4  13   6    10010.63    10204.51    320.78 o 
  -3  13   6     1132.78     1094.92    127.56 o 
  -2  13   6     1805.61     1871.56    137.85 o 
  -1  13   6     3011.65     3351.34    143.65 o 
   0  13   6    13441.50    13281.60    258.37 o 
   1  13   6      123.89      283.92     83.15 o 
   2  13   6      902.19     1111.41    115.70 o 
   3  13   6      153.12      335.57    105.26 o 
   4  13   6     3129.95     3179.63    208.82 o 
   5  13   6      265.15      350.65    173.89 o 
   6  13   6       51.90       10.02    168.73 o 
   7  13   6      456.54      272.90    248.01 o 
   8  13   6      386.41      242.52    278.69 o 
  -8  14   6      673.44      956.81    306.59 o 
  -7  14   6     6894.61     6750.84    392.46 o 
  -6  14   6     5741.04     5933.89    341.17 o 
  -5  14   6     2149.95     2516.89    205.56 o 
  -4  14   6     4418.09     4770.11    238.97 o 
  -3  14   6    22527.86    22068.36    413.84 o 
  -2  14   6     5076.50     4922.11    191.30 o 
  -1  14   6     8774.96     8870.55    217.28 o 
   0  14   6     4544.52     4697.87    158.16 o 
   1  14   6    35572.18    34381.81    757.96 o 
   2  14   6     2315.79     2329.95    173.23 o 
   3  14   6     3097.55     3337.62    203.25 o 
   4  14   6      137.84      198.25    139.16 o 
   5  14   6    19608.57    20939.33    597.09 o 
   6  14   6      545.45     1027.77    218.64 o 
   7  14   6     1174.17     1324.51    304.61 o 
   8  14   6      258.02      207.77    270.10 o 
  -8  15   6       96.20      -45.93    396.25 o 
  -7  15   6     4667.74     4864.91    454.42 o 
  -6  15   6     1990.31     2083.42    241.27 o 
  -5  15   6    37307.45    37054.83    752.97 o 
  -4  15   6       26.39      107.75    112.35 o 
  -3  15   6    17695.30    17423.39    363.01 o 
  -2  15   6     3524.53     3611.82    217.68 o 
  -1  15   6    62944.36    61431.71    750.02 o 
   0  15   6      658.70      719.26    112.65 o 
   1  15   6     9211.20     9481.12    282.07 o 
   2  15   6     4361.94     4595.68    219.65 o 
   3  15   6    66437.94    65483.48   1023.99 o 
   4  15   6      238.68      233.29    141.81 o 
   5  15   6     7664.63     7729.60    384.68 o 
   6  15   6     1954.12     1738.55    323.20 o 
   7  15   6    17791.85    18712.95    736.46 o 
   8  15   6      125.20      403.42    620.85 o 
  -8  16   6       73.57      505.85    399.64 o 
  -7  16   6     3255.80     3574.25    318.36 o 
  -6  16   6     4742.00     4511.77    311.29 o 
  -5  16   6    10250.63    11099.97    417.31 o 
  -4  16   6      654.27      618.97    133.33 o 
  -3  16   6    19535.49    19231.21    383.85 o 
  -2  16   6     7958.27     7776.32    276.66 o 
  -1  16   6    17226.88    17993.63    545.89 o 
   0  16   6      650.26      665.21    100.96 o 
   1  16   6    28782.73    27872.96    514.76 o 
   2  16   6     5172.32     5159.72    255.75 o 
   3  16   6     6327.77     7054.91    273.17 o 
   4  16   6     3265.39     3182.39    243.74 o 
   5  16   6    16591.88    15810.71    641.30 o 
   6  16   6     1162.09     1081.31    220.51 o 
   7  16   6     1704.06     1823.93    453.48 o 
   8  16   6      462.13      366.39    700.30 o 
  -8  17   6     2389.24     2720.05    382.39 o 
  -7  17   6     1122.57     1343.42    247.17 o 
  -6  17   6     1606.80     1883.53    246.49 o 
  -5  17   6     1779.92     2161.14    203.90 o 
  -4  17   6     9950.49     9824.15    322.53 o 
  -3  17   6     1128.60     1316.11    149.75 o 
  -2  17   6     1252.86     1228.77    143.23 o 
  -1  17   6     4318.36     4651.30    228.65 o 
   0  17   6     1994.77     1936.14    133.39 o 
   1  17   6     1282.21     1614.34    217.12 o 
   2  17   6     3176.56     3592.93    203.03 o 
   3  17   6     2348.22     2491.38    191.66 o 
   4  17   6     3326.51     3501.98    251.97 o 
   5  17   6     1882.79     2190.11    250.31 o 
   6  17   6      143.85      227.44    185.70 o 
   7  17   6      132.64     -124.80    223.04 o 
   8  17   6      102.85      108.92    353.16 o 
  -8  18   6     3676.60     4200.21    525.78 o 
  -7  18   6     8138.65     8102.95    431.25 o 
  -6  18   6      313.57      626.28    191.04 o 
  -5  18   6      815.41      849.98    161.12 o 
  -4  18   6    20229.43    19747.78    734.01 o 
  -3  18   6    42743.05    41634.06    793.74 o 
  -2  18   6      220.87      106.48    103.52 o 
  -1  18   6     1020.42     1381.02    142.28 o 
   0  18   6    18552.10    18145.46    351.08 o 
   1  18   6    35787.25    35960.16    616.55 o 
   2  18   6      652.56      572.05    124.38 o 
   3  18   6      346.11      313.39    127.38 o 
   4  18   6    16480.75    16377.97    596.10 o 
   5  18   6    19224.15    19094.87    724.12 o 
   6  18   6      524.25      352.93    197.45 o 
   7  18   6      357.77      661.99    365.48 o 
  -8  19   6      399.35      395.10    422.86 o 
  -7  19   6     3129.20     3176.42    369.78 o 
  -6  19   6     9660.03     9901.98    685.26 o 
  -5  19   6    14396.19    13809.76    601.33 o 
  -4  19   6     4219.58     3812.77    266.02 o 
  -3  19   6    11211.13    10859.18    379.41 o 
  -2  19   6    42928.52    39746.88    671.72 o 
  -1  19   6    32606.92    31024.26    678.76 o 
   0  19   6     4914.11     5119.77    192.88 o 
   1  19   6     6913.10     6670.72    249.86 o 
   2  19   6    32927.66    31679.30    582.55 o 
   3  19   6    34933.57    33951.47    626.98 o 
   4  19   6     7057.11     7037.00    299.16 o 
   5  19   6     2071.33     2308.10    350.38 o 
   6  19   6    11776.98    11358.76    821.37 o 
   7  19   6     9038.70     9491.18    715.28 o 
  -8  20   6      691.25      594.37    453.13 o 
  -7  20   6      201.22      514.40    271.84 o 
  -6  20   6     1976.89     1634.13    300.26 o 
  -5  20   6    10861.26    11888.88    466.81 o 
  -4  20   6     6272.01     6211.67    319.98 o 
  -3  20   6      322.93      588.39    151.07 o 
  -2  20   6     8839.55     9010.05    423.50 o 
  -1  20   6    11915.28    11551.84    317.73 o 
   0  20   6     7431.94     7526.82    228.39 o 
   1  20   6     2249.17     2204.02    168.29 o 
   2  20   6     8892.91     7845.50    280.11 o 
   3  20   6    17066.56    15901.27    406.08 o 
   4  20   6     6015.89     5696.09    279.80 o 
   5  20   6     2774.46     2504.94    271.66 o 
   6  20   6      761.61      967.69    225.00 o 
   7  20   6     1092.49     1622.07    320.38 o 
  -7  21   6     2035.94     1814.41    320.87 o 
  -6  21   6     3151.45     3264.87    348.36 o 
  -5  21   6     7623.16     8298.61    477.36 o 
  -4  21   6      907.54     1231.59    177.51 o 
  -3  21   6    15908.70    15684.67    452.15 o 
  -2  21   6     3400.58     3765.41    211.82 o 
  -1  21   6     4789.50     4884.92    225.02 o 
   0  21   6      364.06      288.13    121.88 o 
   1  21   6     4126.78     4084.99    210.50 o 
   2  21   6     5768.04     6446.77    262.34 o 
   3  21   6     6548.92     6708.33    383.64 o 
   4  21   6       28.22       88.73    130.18 o 
   5  21   6     2538.90     2731.42    278.22 o 
   6  21   6     1332.86     1476.49    258.64 o 
   7  21   6     1115.36     1047.05    383.99 o 
  -7  22   6     3067.65     3530.58    631.11 o 
  -6  22   6       98.02      259.90    446.36 o 
  -5  22   6       75.41      333.04    150.44 o 
  -4  22   6    35382.27    34375.60    667.24 o 
  -3  22   6     7520.14     7966.60    307.70 o 
  -2  22   6     8352.93     8135.67    288.18 o 
  -1  22   6        7.95       94.00    100.51 o 
   0  22   6    46271.50    43993.18    716.35 o 
   1  22   6    17838.78    16505.11    390.73 o 
   2  22   6     5137.46     5605.68    342.57 o 
   3  22   6       84.73      183.25    127.20 o 
   4  22   6    21882.22    20029.82    448.08 o 
   5  22   6     3156.90     3667.51    312.34 o 
   6  22   6     2808.93     2395.52    289.92 o 
   7  22   6       33.36     -239.70    285.68 o 
  -7  23   6     1805.99     1611.26    314.81 o 
  -6  23   6    11815.82    12134.63    752.15 o 
  -5  23   6      302.80      471.58    184.00 o 
  -4  23   6     1585.92     2145.55    251.04 o 
  -3  23   6     3297.02     3476.85    228.89 o 
  -2  23   6    32782.61    32220.13    791.07 o 
  -1  23   6     3738.78     3731.97    212.94 o 
   0  23   6     5619.32     5364.01    232.15 o 
   1  23   6     2552.26     2713.50    206.38 o 
   2  23   6    48795.28    46587.32    772.43 o 
   3  23   6      280.60      242.43    131.47 o 
   4  23   6     4092.78     4583.43    248.12 o 
   5  23   6     1152.51     1338.05    229.62 o 
   6  23   6    14794.33    14445.02    546.85 o 
   7  23   6      786.73     1182.25    396.74 o 
  -7  24   6      747.14      834.69    280.83 o 
  -6  24   6      267.01      953.52    264.72 o 
  -5  24   6     5925.65     6269.33    355.79 o 
  -4  24   6      823.97     1346.38    205.50 o 
  -3  24   6     1221.98      976.80    178.73 o 
  -2  24   6     2327.84     2271.89    170.20 o 
  -1  24   6    12585.20    11690.15    332.97 o 
   0  24   6     5385.22     5098.28    377.61 o 
   1  24   6     1143.77     1213.91    146.96 o 
   2  24   6      340.82      305.07    123.39 o 
   3  24   6     4400.72     4825.71    265.81 o 
   4  24   6     4051.22     4410.25    264.00 o 
   5  24   6       16.19     -108.69    171.58 o 
   6  24   6      480.55      380.70    206.59 o 
   7  24   6      578.50       75.87    319.23 o 
  -7  25   6     2538.57     2215.63    354.46 o 
  -6  25   6     4720.96     4364.74    396.04 o 
  -5  25   6     1900.29     1899.00    240.84 o 
  -4  25   6      274.75      349.45    167.72 o 
  -3  25   6     7177.70     7305.81    338.85 o 
  -2  25   6     4708.09     5042.00    270.89 o 
  -1  25   6     3294.24     3608.69    210.19 o 
   0  25   6     2103.13     1987.12    199.08 o 
   1  25   6     5681.57     5559.60    244.93 o 
   2  25   6    16741.63    15959.75    405.57 o 
   3  25   6     1966.97     1910.44    300.12 o 
   4  25   6      575.06      581.80    155.41 o 
   5  25   6     1871.41     1735.52    257.94 o 
   6  25   6     4195.76     4200.82    359.75 o 
   7  25   6      162.44      193.77    253.89 o 
  -7  26   6        4.93       32.04    279.03 o 
  -6  26   6      975.34     1179.26    284.58 o 
  -5  26   6      512.30      489.27    195.38 o 
  -4  26   6    22534.15    22228.36    589.34 o 
  -3  26   6      429.96      553.84    197.66 o 
  -2  26   6     4978.90     5093.93    247.62 o 
  -1  26   6     1072.89     1412.57    156.89 o 
   0  26   6    47269.92    43402.24    811.65 o 
   1  26   6      509.96      625.05    130.82 o 
   2  26   6     2443.97     2880.78    206.79 o 
   3  26   6      849.93      780.20    155.66 o 
   4  26   6    25252.18    24936.80    558.18 o 
   5  26   6       66.56      134.86    187.48 o 
   6  26   6     3099.61     2782.57    364.66 o 
   7  26   6       47.75     -251.27    251.27 o 
  -7  27   6      663.17     1045.91    301.78 o 
  -6  27   6     8113.27     7853.97    548.71 o 
  -5  27   6      692.06      697.94    198.35 o 
  -4  27   6     1169.31     1281.96    210.42 o 
  -3  27   6     2068.16     2152.46    226.47 o 
  -2  27   6    23400.36    22002.31    588.20 o 
  -1  27   6     1385.44     1433.91    173.48 o 
   0  27   6     1004.31     1444.14    183.72 o 
   1  27   6      785.64      744.74    165.07 o 
   2  27   6    22961.24    22811.38    497.71 o 
   3  27   6      647.43      775.97    155.96 o 
   4  27   6     2124.63     2102.53    213.40 o 
   5  27   6      465.43      715.90    210.72 o 
   6  27   6    10236.88     9775.38    663.87 o 
   7  27   6      431.29      261.18    280.35 o 
  -7  28   6      799.04      720.21    285.40 o 
  -6  28   6      543.60      823.29    276.14 o 
  -5  28   6     4090.06     4638.81    333.49 o 
  -4  28   6      512.32      791.13    192.51 o 
  -3  28   6     1949.01     2091.15    227.45 o 
  -2  28   6      200.50      145.39    121.36 o 
  -1  28   6     6335.26     6731.46    276.92 o 
   0  28   6      497.57      422.63    147.45 o 
   1  28   6     1910.47     2333.98    298.43 o 
   2  28   6      103.22      375.69    136.04 o 
   3  28   6     4059.53     4200.54    255.97 o 
   4  28   6      573.27      487.84    160.19 o 
   5  28   6      255.67     -173.39    173.39 o 
   6  28   6      109.56       53.10    399.51 o 
   7  28   6      184.15      485.73    343.94 o 
  -7  29   6     2429.23     2859.51    600.25 o 
  -6  29   6     3308.65     3550.47    329.24 o 
  -5  29   6       32.09       67.53    173.26 o 
  -4  29   6     4143.60     4586.21    317.44 o 
  -3  29   6     7408.92     7040.21    347.80 o 
  -2  29   6     7693.53     8025.05    308.13 o 
  -1  29   6      832.33      516.26    142.84 o 
   0  29   6     3338.10     3556.87    247.31 o 
   1  29   6     5409.11     5568.86    300.07 o 
   2  29   6    10690.50    10133.76    342.39 o 
   3  29   6      436.95      537.71    152.64 o 
   4  29   6     2643.25     2891.30    238.26 o 
   5  29   6     1391.23     1258.90    245.51 o 
   6  29   6     4803.02     4044.74    418.63 o 
   7  29   6      499.01      562.61    299.58 o 
  -7  30   6     1403.64     1341.35    329.73 o 
  -6  30   6      793.57      898.33    266.49 o 
  -5  30   6      781.27      581.28    214.05 o 
  -4  30   6    15525.01    15096.33    702.48 o 
  -3  30   6     4295.69     4432.48    297.51 o 
  -2  30   6     2783.18     2900.89    219.31 o 
  -1  30   6     2315.32     2288.02    186.33 o 
   0  30   6    22527.52    21172.18    536.74 o 
   1  30   6     4583.40     4808.86    345.15 o 
   2  30   6     3282.46     3564.57    233.52 o 
   3  30   6     1423.21     1372.04    184.86 o 
   4  30   6    15056.94    14750.62    440.97 o 
   5  30   6     3931.72     4141.76    405.59 o 
   6  30   6     1959.50     2167.72    463.08 o 
  -6  31   6     4222.61     4426.93    360.42 o 
  -5  31   6     3310.67     3274.85    305.32 o 
  -4  31   6      333.69      310.20    224.04 o 
  -3  31   6       47.07       57.16    151.41 o 
  -2  31   6    10094.61     9163.03    376.13 o 
  -1  31   6     6872.61     6621.13    261.99 o 
   0  31   6      184.10      195.82    143.69 o 
   1  31   6       54.10       74.35    142.38 o 
   2  31   6    10861.59    10249.52    382.33 o 
   3  31   6     4761.26     5005.56    281.31 o 
   4  31   6      115.55      270.57    161.41 o 
   5  31   6        8.17      104.03    225.75 o 
   6  31   6     3938.81     2989.86    392.68 o 
  -6  32   6     2616.93     2477.97    311.07 o 
  -5  32   6     1125.83     1705.24    259.71 o 
  -4  32   6      125.72      319.36    185.19 o 
  -3  32   6       19.10       33.40    154.90 o 
  -2  32   6     4121.87     4449.71    360.23 o 
  -1  32   6     3568.20     3495.58    227.39 o 
   0  32   6       11.35       95.22    143.46 o 
   1  32   6      120.02       73.49    152.43 o 
   2  32   6     1796.64     2093.43    235.53 o 
   3  32   6      300.14      533.37    162.08 o 
   4  32   6       12.27     -142.52    146.63 o 
   5  32   6       37.87       82.09    231.86 o 
   6  32   6      699.25      860.08    296.78 o 
  -6  33   6     1153.68     1378.79    268.00 o 
  -5  33   6     2670.39     2968.79    309.58 o 
  -4  33   6     2527.34     2638.79    272.34 o 
  -3  33   6     3741.39     3966.15    303.29 o 
  -2  33   6     3911.51     3825.27    282.48 o 
  -1  33   6    10510.72    10985.85    354.92 o 
   0  33   6     3637.60     3513.42    315.41 o 
   1  33   6     3036.21     3356.45    269.51 o 
   2  33   6     4201.80     4423.81    302.49 o 
   3  33   6     6265.63     6570.27    316.11 o 
   4  33   6     2207.33     2115.73    230.09 o 
   5  33   6     1548.25     2113.30    326.89 o 
   6  33   6     1640.27     2181.79    363.97 o 
  -6  34   6       67.30      240.71    225.46 o 
  -5  34   6     1588.44     1761.71    268.67 o 
  -4  34   6     4161.53     4241.95    327.91 o 
  -3  34   6     9559.74     9275.00    561.46 o 
  -2  34   6      315.11      243.81    162.99 o 
  -1  34   6     2895.27     3015.58    223.10 o 
   0  34   6     4523.98     4189.41    282.42 o 
   1  34   6    19775.39    18471.74    601.06 o 
   2  34   6      519.34      554.39    179.25 o 
   3  34   6     3053.43     2905.29    246.29 o 
   4  34   6     4223.05     4244.20    292.83 o 
   5  34   6     9508.56     8497.54    622.14 o 
   6  34   6      417.24      122.37    261.29 o 
  -6  35   6      778.00      760.02    280.21 o 
  -5  35   6     3009.53     2944.23    513.04 o 
  -4  35   6     1694.98     2091.40    257.97 o 
  -3  35   6      249.63      255.02    180.30 o 
  -2  35   6     2141.86     2106.47    239.96 o 
  -1  35   6     5834.94     5870.14    285.90 o 
   0  35   6     3755.49     4096.30    283.52 o 
   1  35   6      731.10      766.07    205.57 o 
   2  35   6     1339.87     1316.52    216.06 o 
   3  35   6     3978.78     3846.92    271.28 o 
   4  35   6      124.78      109.21    165.35 o 
   5  35   6      236.39      353.07    251.76 o 
   6  35   6      842.50      478.46    296.42 o 
  -6  36   6     3334.98     3266.73    350.48 o 
  -5  36   6      195.39      236.48    261.47 o 
  -4  36   6      166.43      138.92    184.01 o 
  -3  36   6     1396.61     1207.73    288.81 o 
  -2  36   6     4536.86     4145.67    338.95 o 
  -1  36   6      314.71      223.61    143.02 o 
   0  36   6       65.11      201.52    196.41 o 
   1  36   6      717.58      595.42    184.76 o 
   2  36   6     2313.29     2383.52    256.15 o 
   3  36   6      414.41      199.84    159.07 o 
   4  36   6       27.69      -82.83    173.35 o 
   5  36   6     1838.58     1632.97    384.20 o 
   6  36   6     1144.42      887.46    316.97 o 
  -6  37   6       20.90      187.18    304.83 o 
  -5  37   6     5554.12     5702.09    402.03 o 
  -4  37   6     1123.69     1112.90    234.40 o 
  -3  37   6     3079.52     3013.86    289.45 o 
  -2  37   6       13.76      -78.90    153.49 o 
  -1  37   6    18314.15    17332.02    507.97 o 
   0  37   6      699.36      502.49    178.54 o 
   1  37   6     1247.17     1664.90    224.37 o 
   2  37   6       97.64      -83.90    155.57 o 
   3  37   6    12990.91    13744.62    498.51 o 
   4  37   6      541.75      715.65    231.29 o 
   5  37   6     1111.78      909.37    305.81 o 
  -5  38   6     2051.21     1938.33    295.04 o 
  -4  38   6       67.87      121.77    199.86 o 
  -3  38   6    10222.86     9833.70    649.08 o 
  -2  38   6      210.99      288.69    246.54 o 
  -1  38   6     3173.00     3422.52    276.42 o 
   0  38   6       70.23      146.90    162.73 o 
   1  38   6    13293.60    13339.72    471.32 o 
   2  38   6      549.54      397.24    186.81 o 
   3  38   6     2656.12     3232.99    528.33 o 
   4  38   6       46.86      242.12    219.04 o 
   5  38   6     7157.66     7043.48    544.27 o 
  -5  39   6      438.79      374.10    231.76 o 
  -4  39   6     3322.19     3570.59    334.17 o 
  -3  39   6      618.42      841.92    220.77 o 
  -2  39   6      225.33     -111.42    172.27 o 
  -1  39   6      609.69      477.78    182.82 o 
   0  39   6     1434.96     1199.08    193.33 o 
   1  39   6     1308.00     1190.97    214.15 o 
   2  39   6       13.71       62.65    173.33 o 
   3  39   6      968.94      797.98    252.97 o 
   4  39   6      743.64      571.24    390.73 o 
   5  39   6      536.05      439.95    285.18 o 
  -5  40   6       50.85      339.02    238.61 o 
  -4  40   6      625.90      738.98    323.71 o 
  -3  40   6     3800.95     4180.09    417.05 o 
  -2  40   6     1852.72     1933.85    252.36 o 
  -1  40   6       95.61      329.92    175.90 o 
   0  40   6     1110.33     1258.12    202.54 o 
   1  40   6     3864.73     4181.90    315.07 o 
   2  40   6     1068.74      928.58    215.07 o 
   3  40   6       19.73      369.88    252.27 o 
   4  40   6      594.90      627.52    243.75 o 
   5  40   6     3124.02     3464.70    422.14 o 
  -5  41   6     5607.82     5504.30    412.42 o 
  -4  41   6       29.47     -188.97    201.13 o 
  -3  41   6     2247.08     2625.83    288.69 o 
  -2  41   6     2543.34     3093.02    292.47 o 
  -1  41   6    12441.94    11977.54    456.73 o 
   0  41   6       58.30      290.10    163.27 o 
   1  41   6      938.90      713.38    207.11 o 
   2  41   6     1672.43     2081.72    264.65 o 
   3  41   6    11305.92    10693.43    608.73 o 
   4  41   6       38.56       82.77    269.47 o 
   5  41   6      916.19     1052.49    293.91 o 
  -5  42   6     1754.56     1779.99    483.35 o 
  -4  42   6     1594.35     1478.33    272.97 o 
  -3  42   6     4052.47     3443.72    330.03 o 
  -2  42   6      717.71      816.66    222.50 o 
  -1  42   6     2310.06     2732.43    269.20 o 
   0  42   6     1335.59     1391.90    211.98 o 
   1  42   6     5379.79     5863.74    375.89 o 
   2  42   6     1772.95     1990.32    266.25 o 
   3  42   6     1954.28     1496.21    424.10 o 
   4  42   6     1110.76      840.79    546.33 o 
  -4  43   6     1652.02     1520.42    278.91 o 
  -3  43   6     1030.17     1082.83    246.55 o 
  -2  43   6       43.73      -22.67    188.39 o 
  -1  43   6        8.22      -64.25    172.35 o 
   0  43   6      913.07      866.05    198.68 o 
   1  43   6     1212.77     1222.55    335.29 o 
   2  43   6        4.25       -2.05    187.46 o 
   3  43   6       10.07     -254.53    323.54 o 
   4  43   6      719.35      645.00    429.44 o 
  -4  44   6     2232.02     2171.70    311.10 o 
  -3  44   6     3582.76     4504.11    366.36 o 
  -2  44   6      155.10      118.66    199.07 o 
  -1  44   6       56.21      411.89    201.30 o 
   0  44   6     2573.74     2754.46    261.02 o 
   1  44   6     3854.72     4031.64    308.90 o 
   2  44   6        3.53      -20.97    197.81 o 
   3  44   6       76.10      -31.38    265.71 o 
   4  44   6     1609.69     1535.55    366.28 o 
  -4  45   6      353.32      377.41    271.50 o 
  -3  45   6      446.12      225.09    218.29 o 
  -2  45   6     5403.21     6024.49    446.10 o 
  -1  45   6     4443.16     4816.91    565.70 o 
   0  45   6      429.62      552.33    191.83 o 
   1  45   6      275.38      413.63    193.18 o 
   2  45   6     5118.48     5288.44    413.05 o 
   3  45   6     2959.46     2508.83    775.12 o 
   4  45   6      679.70      579.90    321.15 o 
  -3  46   6      154.68      478.03    261.98 o 
  -2  46   6      368.15      423.76    357.88 o 
  -1  46   6     1743.62     1250.75    287.38 o 
   0  46   6     2374.57     2180.67    253.76 o 
   1  46   6      509.16      718.61    226.36 o 
   2  46   6      816.71      891.33    265.43 o 
   3  46   6      953.13     1207.40    344.62 o 
  -3  47   6      886.66      784.07    320.67 o 
  -2  47   6       52.44      246.12    270.48 o 
  -1  47   6      620.84      450.52    292.89 o 
   0  47   6       12.61      -66.51    176.80 o 
   1  47   6      991.54      983.09    260.67 o 
   2  47   6       59.22      302.25    309.18 o 
   3  47   6      331.83      288.58    306.01 o 
  -3  48   6      931.98      385.40    322.11 o 
  -2  48   6      149.91       -7.59    271.64 o 
  -1  48   6       54.62      172.05    272.09 o 
   0  48   6     3984.71     4216.20    347.69 o 
   1  48   6      857.97      590.87    276.91 o 
   2  48   6      369.07      282.18    284.38 o 
   3  48   6       11.45     -282.47    588.48 o 
  -2  49   6     4526.63     5160.28    516.18 o 
  -1  49   6      504.42     1239.01    328.19 o 
   0  49   6      427.52      490.63    231.00 o 
   1  49   6       79.79      196.85    262.54 o 
   2  49   6     4926.01     5258.16    506.59 o 
  -2  50   6       74.09      -17.65    517.87 o 
  -1  50   6      618.72      549.09    326.70 o 
   0  50   6     1956.85     2367.60    309.72 o 
   1  50   6        3.86     -125.95    259.48 o 
   2  50   6       81.02     -125.32    343.50 o 
  -1  51   6      331.20       82.48    301.74 o 
   0  51   6      221.30      586.67    240.58 o 
   1  51   6      740.29      599.59    311.03 o 
  -7   0   7      316.58      361.11    340.76 o 
  -5   0   7       71.06     -266.54    267.76 o 
  -3   0   7      318.77      183.67    139.79 o 
  -1   0   7     1330.75     1290.26    170.31 o 
   1   0   7     1881.79     2837.59    495.44 o 
   3   0   7     2887.00     2677.89    281.39 o 
   5   0   7     1992.59     1908.49    285.60 o 
   7   0   7      264.07      155.98    298.27 o 
  -8   1   7     9899.21     9488.39    581.64 o 
  -7   1   7        0.11      109.65    213.18 o 
  -6   1   7      883.26     1415.71    259.42 o 
  -5   1   7      701.34      697.77    197.82 o 
  -4   1   7    42146.72    42169.86    729.04 o 
  -3   1   7     2283.90     2348.44    156.00 o 
  -2   1   7       43.65      123.28     88.78 o 
  -1   1   7      574.88      584.02    101.74 o 
   0   1   7    69283.99    67371.82    823.79 o 
   1   1   7     1488.93     1688.24    171.62 o 
   2   1   7      613.16      785.85    135.76 o 
   3   1   7      124.56      190.67    129.70 o 
   4   1   7    27050.67    26926.02    553.87 o 
   5   1   7     2576.64     2480.73    214.27 o 
   6   1   7        8.37      644.62    207.76 o 
   7   1   7      124.27       70.08    209.45 o 
   8   1   7     8608.58     8792.65    708.18 o 
  -8   2   7      443.12      683.33    294.12 o 
  -7   2   7     1816.23     1201.04    277.73 o 
  -6   2   7    33604.15    33791.11    954.73 o 
  -5   2   7      506.67      559.34    198.57 o 
  -4   2   7      133.81      618.25    141.79 o 
  -3   2   7     4514.65     4595.14    193.89 o 
  -2   2   7    82604.05    80600.30    973.58 o 
  -1   2   7     7934.03     7761.15    223.27 o 
   0   2   7     1244.61     1456.83    113.43 o 
   1   2   7    11901.42    11396.85    319.87 o 
   2   2   7    77180.94    73438.23   1335.41 o 
   3   2   7     2311.23     2534.68    175.97 o 
   4   2   7      906.31     1088.54    160.63 o 
   5   2   7     1963.86     2072.50    201.24 o 
   6   2   7    28388.17    27268.49    856.23 o 
   7   2   7      969.39     1260.93    258.98 o 
   8   2   7       31.98      -52.92    239.81 o 
  -8   3   7     5279.25     6307.34    499.20 o 
  -7   3   7     1423.49     1040.93    281.28 o 
  -6   3   7      210.33      259.54    202.06 o 
  -5   3   7     2046.72     1954.16    259.02 o 
  -4   3   7    18286.33    18259.96    662.22 o 
  -3   3   7       63.66      -39.99     94.28 o 
  -2   3   7     1456.70     1778.74    138.94 o 
  -1   3   7     2689.48     2880.70    178.36 o 
   0   3   7    32677.23    31947.67    471.80 o 
   1   3   7     1125.33     1083.83    194.38 o 
   2   3   7       34.57      206.83    113.45 o 
   3   3   7     6914.94     7402.34    285.91 o 
   4   3   7    16799.51    17042.60    430.20 o 
   5   3   7      101.59     -122.74    122.74 o 
   6   3   7      199.73      484.20    199.72 o 
   7   3   7     2606.49     2335.08    306.49 o 
   8   3   7     3570.92     3772.14    394.27 o 
  -8   4   7       69.34      425.37    281.32 o 
  -7   4   7     1145.51     1100.82    276.15 o 
  -6   4   7     1336.00     1228.36    258.25 o 
  -5   4   7      623.31      633.99    191.29 o 
  -4   4   7     1002.29     1068.93    208.57 o 
  -3   4   7       25.32      276.24     99.14 o 
  -2   4   7     2212.07     2175.59    146.87 o 
  -1   4   7      144.57      181.13     87.24 o 
   0   4   7      139.00      220.37     83.01 o 
   1   4   7      845.97      865.12    189.27 o 
   2   4   7     7807.57     7882.27    279.40 o 
   3   4   7     6643.05     6554.69    357.04 o 
   4   4   7      613.34      629.38    146.73 o 
   5   4   7      449.12      543.85    164.05 o 
   6   4   7      542.00      517.17    202.64 o 
   7   4   7      981.37     1256.94    267.66 o 
   8   4   7       73.06      427.38    261.11 o 
  -8   5   7     8872.25     9819.20    593.87 o 
  -7   5   7     1271.55     1506.30    337.64 o 
  -6   5   7      123.39       68.44    191.69 o 
  -5   5   7    15248.22    14857.49    561.29 o 
  -4   5   7    36457.79    35661.14    656.60 o 
  -3   5   7     8640.28     8855.47    278.62 o 
  -2   5   7      496.99      376.96    101.06 o 
  -1   5   7    19292.80    19108.74    350.80 o 
   0   5   7    50305.71    48083.25    833.42 o 
   1   5   7    13164.58    13015.51    340.48 o 
   2   5   7      280.62      186.74    111.70 o 
   3   5   7    12873.27    12541.99    355.89 o 
   4   5   7    28722.89    27454.12    561.75 o 
   5   5   7     8374.50     9445.38    345.13 o 
   6   5   7      364.38      349.78    189.55 o 
   7   5   7     2748.13     2620.96    314.79 o 
   8   5   7     6485.27     7205.51    485.00 o 
  -8   6   7      451.67      851.89    307.93 o 
  -7   6   7     9153.58     9739.82    541.10 o 
  -6   6   7    16805.63    15564.94    600.41 o 
  -5   6   7     4037.27     4162.04    274.20 o 
  -4   6   7      254.08      371.67    138.05 o 
  -3   6   7    34239.19    33224.25    629.37 o 
  -2   6   7    38754.31    39234.76    566.81 o 
  -1   6   7    24007.68    23651.92    399.10 o 
   0   6   7      312.63      311.24     96.60 o 
   1   6   7    36884.57    34914.44    835.19 o 
   2   6   7    42281.69    40413.25    685.22 o 
   3   6   7    13577.57    13202.38    400.91 o 
   4   6   7      364.48      465.38    140.85 o 
   5   6   7    14754.54    14753.18    512.10 o 
   6   6   7    13874.04    13374.99    554.23 o 
   7   6   7     3900.60     4007.66    364.30 o 
   8   6   7        0.55     -125.64    219.84 o 
  -8   7   7      731.93      595.35    291.38 o 
  -7   7   7     2100.64     2972.87    359.02 o 
  -6   7   7      681.41      550.69    226.91 o 
  -5   7   7     2593.23     2504.55    233.24 o 
  -4   7   7     5127.71     4982.60    268.88 o 
  -3   7   7      305.87      398.54    118.95 o 
  -2   7   7     1347.42     1532.07    131.26 o 
  -1   7   7     8500.50     8479.88    231.70 o 
   0   7   7     5718.73     5865.16    209.13 o 
   1   7   7     1809.06     1865.84    173.51 o 
   2   7   7      421.87      366.68    117.85 o 
   3   7   7    15276.34    15214.22    392.50 o 
   4   7   7     2830.10     3223.91    222.46 o 
   5   7   7     1217.50     1421.17    185.42 o 
   6   7   7      272.00      476.02    176.20 o 
   7   7   7     3460.05     3435.50    342.37 o 
   8   7   7      991.03      736.97    313.66 o 
  -8   8   7      125.99      210.87    270.07 o 
  -7   8   7     3456.73     3358.21    436.17 o 
  -6   8   7     1795.38     1395.94    295.52 o 
  -5   8   7     2773.86     2959.15    247.79 o 
  -4   8   7      829.92      890.84    205.94 o 
  -3   8   7     5191.34     5653.96    230.27 o 
  -2   8   7     7840.21     8067.73    233.77 o 
  -1   8   7     3980.04     3822.29    168.40 o 
   0   8   7       47.59       43.38     85.92 o 
   1   8   7     6729.47     7240.77    228.57 o 
   2   8   7     3277.15     2904.97    193.21 o 
   3   8   7    15944.98    15405.87    393.30 o 
   4   8   7      341.10      455.11    137.96 o 
   5   8   7      499.05      814.02    164.40 o 
   6   8   7     1342.53     1528.78    221.47 o 
   7   8   7     1704.85     1606.58    276.83 o 
   8   8   7      512.97      747.78    327.38 o 
  -8   9   7     3056.58     3059.51    423.60 o 
  -7   9   7     5320.25     6280.27    459.32 o 
  -6   9   7        2.26      -75.66    196.70 o 
  -5   9   7    28619.99    26692.88    756.42 o 
  -4   9   7    11904.92    11015.64    343.78 o 
  -3   9   7    21782.03    20974.02    452.72 o 
  -2   9   7     1031.29     1052.78    128.67 o 
  -1   9   7    53222.95    51177.99    676.81 o 
   0   9   7    19043.98    19137.70    373.79 o 
   1   9   7    30019.10    28982.11    636.79 o 
   2   9   7       14.18       11.46    111.90 o 
   3   9   7    29906.41    28327.24    557.76 o 
   4   9   7    14730.98    14416.71    394.13 o 
   5   9   7    17539.77    17465.79    454.74 o 
   6   9   7      329.22      178.33    179.08 o 
   7   9   7     9565.18    11213.86   1184.32 o 
   8   9   7     2014.76     2266.40    402.54 o 
  -8  10   7      251.59      438.40    285.33 o 
  -7  10   7    12647.41    12583.42    804.01 o 
  -6  10   7     3668.50     4118.80    385.20 o 
  -5  10   7     9199.20     9546.25    387.77 o 
  -4  10   7      274.52      317.88    126.81 o 
  -3  10   7    47616.29    46389.10    706.97 o 
  -2  10   7     2792.83     2580.41    170.84 o 
  -1  10   7    29930.45    29007.15    455.08 o 
   0  10   7       84.83       32.32     91.81 o 
   1  10   7    46971.31    45602.57    668.35 o 
   2  10   7     6132.15     5996.86    335.30 o 
   3  10   7    18765.30    17828.97    552.24 o 
   4  10   7       98.37       84.16    122.59 o 
   5  10   7    21915.53    22516.24    695.79 o 
   6  10   7     2201.84     2169.03    273.74 o 
   7  10   7     6247.32     6609.55    714.55 o 
   8  10   7      208.45       82.11    292.07 o 
  -8  11   7        5.95      331.54    289.25 o 
  -7  11   7      767.31      915.60    278.88 o 
  -6  11   7      420.06      319.25    179.63 o 
  -5  11   7     1000.60      898.34    219.19 o 
  -4  11   7       10.34      191.91    127.21 o 
  -3  11   7       39.97      100.06    153.93 o 
  -2  11   7       19.38      -16.91     94.71 o 
  -1  11   7     2748.70     2912.74    196.57 o 
   0  11   7       26.05       41.34     81.93 o 
   1  11   7     1060.98     1060.07    123.74 o 
   2  11   7     1646.40     1732.52    162.51 o 
   3  11   7     8099.04     7989.94    354.19 o 
   4  11   7        2.94     -118.67    132.62 o 
   5  11   7      258.10      628.80    198.74 o 
   6  11   7     1101.87      778.13    220.39 o 
   7  11   7      953.78     1245.48    318.20 o 
   8  11   7        2.84       66.39    285.11 o 
  -8  12   7      192.44      440.49    281.98 o 
  -7  12   7     6388.74     6528.48    474.86 o 
  -6  12   7       79.71       71.33    164.57 o 
  -5  12   7     6541.20     6780.63    341.81 o 
  -4  12   7       41.04     -114.05    114.05 o 
  -3  12   7    14645.21    14710.43    350.44 o 
  -2  12   7      647.54      711.75    121.19 o 
  -1  12   7     6862.21     6824.88    212.86 o 
   0  12   7      165.08      -39.84     82.75 o 
   1  12   7    15100.52    15118.96    329.78 o 
   2  12   7      216.71      313.49    139.40 o 
   3  12   7    15474.52    15278.87    452.73 o 
   4  12   7     1086.81     1412.75    260.77 o 
   5  12   7     8231.64     8296.42    603.93 o 
   6  12   7      143.67      238.27    194.16 o 
   7  12   7     3033.99     2707.17    402.91 o 
   8  12   7      586.44     -182.43    485.50 o 
  -8  13   7        3.99     -156.81    295.87 o 
  -7  13   7     7073.18     7192.24    487.68 o 
  -6  13   7        3.15      145.87    207.27 o 
  -5  13   7    28101.42    27120.53    650.48 o 
  -4  13   7      554.06      447.64    140.43 o 
  -3  13   7    23574.58    23696.44    458.51 o 
  -2  13   7       40.62      -50.58     93.74 o 
  -1  13   7    65860.84    65749.89    819.99 o 
   0  13   7      287.11      297.52    110.29 o 
   1  13   7    32427.26    30524.16    580.09 o 
   2  13   7      159.45      185.36    133.80 o 
   3  13   7    38141.79    36506.05    744.82 o 
   4  13   7      431.87      801.82    165.58 o 
   5  13   7    17718.44    17696.87    570.74 o 
   6  13   7        1.95     -164.25    164.25 o 
   7  13   7    11836.07    11889.21    639.20 o 
  -8  14   7       16.22      132.41    441.36 o 
  -7  14   7     8223.38     8797.22    815.85 o 
  -6  14   7      288.19      308.16    213.27 o 
  -5  14   7     7029.75     7911.04    364.34 o 
  -4  14   7      427.10      285.11    135.27 o 
  -3  14   7    37776.61    37087.41    608.64 o 
  -2  14   7     1066.59     1214.36    135.78 o 
  -1  14   7    21779.23    22251.71    472.60 o 
   0  14   7      801.27      716.16    126.75 o 
   1  14   7    30307.07    28982.06    550.10 o 
   2  14   7      112.75      102.02    132.21 o 
   3  14   7    21206.17    19744.07    517.21 o 
   4  14   7     1208.08     1371.15    185.90 o 
   5  14   7    10458.49    10287.31    462.66 o 
   6  14   7      623.98       33.19    190.62 o 
   7  14   7     4532.60     5329.66    906.67 o 
  -7  15   7        2.98      245.30    334.66 o 
  -6  15   7      318.24      399.68    201.60 o 
  -5  15   7       20.93      143.31    142.59 o 
  -4  15   7       71.09      212.75    195.32 o 
  -3  15   7       70.92      180.29    127.48 o 
  -2  15   7      223.34      378.93    126.40 o 
  -1  15   7       19.02      -14.66    106.52 o 
   0  15   7       46.56       57.43     97.73 o 
   1  15   7       15.15      126.04    107.60 o 
   2  15   7      214.99      370.95    190.69 o 
   3  15   7      308.64      491.70    165.37 o 
   4  15   7      181.42      249.32    140.72 o 
   5  15   7      116.65      508.62    203.14 o 
   6  15   7     1166.07     1302.30    254.51 o 
   7  15   7       14.96      430.41    309.12 o 
  -7  16   7     5669.55     6292.83    629.27 o 
  -6  16   7     2653.72     2567.90    276.25 o 
  -5  16   7     6356.94     6611.02    491.62 o 
  -4  16   7      904.66     1002.30    187.19 o 
  -3  16   7    22147.60    21532.43    545.96 o 
  -2  16   7     2724.42     2965.53    207.33 o 
  -1  16   7    13117.67    13580.11    483.28 o 
   0  16   7        5.44       40.27     98.93 o 
   1  16   7    26229.77    24691.99    503.65 o 
   2  16   7     8229.50     7842.42    314.28 o 
   3  16   7    14512.17    15160.18    458.05 o 
   4  16   7      175.76      336.52    143.71 o 
   5  16   7     9680.29     9555.60    450.31 o 
   6  16   7     2040.17     2020.61    277.69 o 
   7  16   7     2635.97     2527.01    384.38 o 
  -7  17   7     4503.76     4615.97    423.17 o 
  -6  17   7      119.30      -35.60    200.73 o 
  -5  17   7    18760.65    18745.89    552.81 o 
  -4  17   7    15926.47    14899.50    734.34 o 
  -3  17   7    21716.86    21154.07    540.36 o 
  -2  17   7      165.19      159.95    117.55 o 
  -1  17   7    36650.16    35955.71    641.80 o 
   0  17   7    17499.93    17045.56    400.71 o 
   1  17   7    18943.70    18109.18    424.43 o 
   2  17   7      326.69      471.04    132.66 o 
   3  17   7    23786.16    22156.61    885.94 o 
   4  17   7    13467.64    12758.76    441.50 o 
   5  17   7    12834.85    12721.96    510.54 o 
   6  17   7      435.87      466.77    213.63 o 
   7  17   7     7209.81     7705.80    556.16 o 
  -7  18   7     4056.66     3441.81    393.31 o 
  -6  18   7     3042.60     3119.03    347.12 o 
  -5  18   7     1376.18     1300.22    224.90 o 
  -4  18   7       58.63     -113.63    144.98 o 
  -3  18   7    10733.18    11246.65    407.52 o 
  -2  18   7     8692.44     8690.14    343.84 o 
  -1  18   7     9428.74     9148.75    443.57 o 
   0  18   7     2388.37     2755.49    187.49 o 
   1  18   7    13522.71    13961.37    548.13 o 
   2  18   7     8432.94     8793.36    315.59 o 
   3  18   7     3782.81     3508.25    266.44 o 
   4  18   7      280.63      276.68    160.94 o 
   5  18   7     2559.37     2879.23    350.40 o 
   6  18   7     3231.30     3390.70    333.27 o 
   7  18   7     3116.30     2858.92    411.70 o 
  -7  19   7      389.03      623.56    377.07 o 
  -6  19   7        9.76       83.28    212.92 o 
  -5  19   7      144.40      272.88    206.63 o 
  -4  19   7      374.10      393.30    166.79 o 
  -3  19   7     2171.98     1878.16    269.61 o 
  -2  19   7      306.11      203.65    123.52 o 
  -1  19   7      351.50      101.27    114.44 o 
   0  19   7     1803.09     1744.20    189.58 o 
   1  19   7      665.21     1045.03    147.15 o 
   2  19   7      489.89      647.39    139.06 o 
   3  19   7      104.02      109.07    144.14 o 
   4  19   7     1580.84     1733.21    219.57 o 
   5  19   7       27.06      287.46    193.58 o 
   6  19   7     1096.08     1344.72    265.45 o 
   7  19   7      770.68      897.34    330.60 o 
  -7  20   7     3159.03     3195.60    388.23 o 
  -6  20   7    12633.29    11957.97    574.78 o 
  -5  20   7     4846.88     4536.74    324.04 o 
  -4  20   7     1172.90     1419.62    208.97 o 
  -3  20   7     3264.44     3232.92    257.70 o 
  -2  20   7    30364.91    29872.53    723.30 o 
  -1  20   7    10169.96     9838.33    353.97 o 
   0  20   7      207.13      422.29    141.39 o 
   1  20   7    17735.45    17920.73    427.30 o 
   2  20   7    23904.39    23706.52    650.35 o 
   3  20   7     4570.32     4876.01    431.40 o 
   4  20   7       11.93       62.34    246.04 o 
   5  20   7     4669.18     4910.18    357.17 o 
   6  20   7    11151.18    12035.00    533.50 o 
   7  20   7     1282.43     1218.33    321.98 o 
  -7  21   7     1474.48     1587.17    329.96 o 
  -6  21   7     1034.92     1178.21    284.36 o 
  -5  21   7     4491.01     4543.19    320.77 o 
  -4  21   7    28710.55    28440.01    682.07 o 
  -3  21   7     4824.63     4680.44    292.40 o 
  -2  21   7     2207.15     2084.84    185.76 o 
  -1  21   7     7298.88     7054.22    354.75 o 
   0  21   7    46736.25    44140.45   1321.91 o 
   1  21   7     3328.40     3453.22    215.52 o 
   2  21   7      559.14      855.71    149.32 o 
   3  21   7     5454.16     5269.36    393.94 o 
   4  21   7    26895.50    25457.04    631.58 o 
   5  21   7     4157.89     3595.54    324.60 o 
   6  21   7      331.34      364.25    215.82 o 
   7  21   7     1376.78     1040.94    323.35 o 
  -7  22   7      768.54      825.31    287.33 o 
  -6  22   7     3296.94     3520.59    382.19 o 
  -5  22   7      114.48      103.66    172.71 o 
  -4  22   7      223.78      205.45    166.14 o 
  -3  22   7     2680.43     3079.76    306.21 o 
  -2  22   7     7415.81     7733.69    317.13 o 
  -1  22   7     3725.38     3901.22    256.31 o 
   0  22   7      484.08      696.09    157.64 o 
   1  22   7      348.09      469.45    133.78 o 
   2  22   7     7580.58     7493.84    349.08 o 
   3  22   7      845.01      551.41    170.96 o 
   4  22   7     2002.36     2117.53    239.69 o 
   5  22   7       12.06      156.42    184.07 o 
   6  22   7     3524.78     3545.66    345.96 o 
   7  22   7      907.01      505.67    293.26 o 
  -7  23   7      229.24      -10.90    343.16 o 
  -6  23   7      108.47      308.85    250.12 o 
  -5  23   7      209.97      301.55    190.38 o 
  -4  23   7     6539.89     6985.40    364.58 o 
  -3  23   7      599.46      322.38    217.24 o 
  -2  23   7       94.37      155.72    127.00 o 
  -1  23   7       21.70     -118.33    118.33 o 
   0  23   7     9574.41     9227.82    359.21 o 
   1  23   7      282.25      272.96    125.39 o 
   2  23   7       34.86      254.15    129.03 o 
   3  23   7     1333.81     1116.44    194.81 o 
   4  23   7     3053.23     3077.64    276.11 o 
   5  23   7      286.07      424.68    205.94 o 
   6  23   7      266.98      240.27    221.73 o 
   7  23   7      723.75     1076.77    400.42 o 
  -7  24   7      166.78      135.13    265.24 o 
  -6  24   7    19762.45    19348.68    722.61 o 
  -5  24   7      333.71      477.21    201.33 o 
  -4  24   7     1359.22     1770.82    232.84 o 
  -3  24   7      110.15      110.50    156.15 o 
  -2  24   7    43784.59    41486.11    737.80 o 
  -1  24   7      229.34      103.96    131.51 o 
   0  24   7      552.13      799.30    162.32 o 
   1  24   7     3672.88     3638.50    223.88 o 
   2  24   7    48006.41    46166.43    797.89 o 
   3  24   7      210.76      221.27    159.97 o 
   4  24   7       24.20      193.71    170.70 o 
   5  24   7      322.17      236.14    201.89 o 
   6  24   7    15385.71    16159.98    614.94 o 
   7  24   7       31.45      -73.68    265.38 o 
  -7  25   7       27.49       -6.70    256.85 o 
  -6  25   7      933.17     1173.23    293.18 o 
  -5  25   7        4.48      -69.77    177.58 o 
  -4  25   7    25592.47    24167.51    636.22 o 
  -3  25   7       27.15      -72.03    146.83 o 
  -2  25   7      827.35      566.66    172.78 o 
  -1  25   7       18.33     -122.52    122.52 o 
   0  25   7    37831.57    36169.58    743.69 o 
   1  25   7        9.69     -206.40    206.40 o 
   2  25   7      699.21      832.68    183.57 o 
   3  25   7      108.10     -113.42    172.00 o 
   4  25   7    24538.63    25009.60    706.30 o 
   5  25   7      178.02      141.97    244.63 o 
   6  25   7      194.11      647.42    248.95 o 
   7  25   7       30.67       78.82    285.72 o 
  -7  26   7       70.34      366.10    282.89 o 
  -6  26   7      740.19      686.37    268.99 o 
  -5  26   7       42.22       -3.40    176.26 o 
  -4  26   7       35.76      151.06    176.17 o 
  -3  26   7       11.18     -143.04    143.04 o 
  -2  26   7     2353.41     2328.81    204.50 o 
  -1  26   7      111.47      126.62    139.10 o 
   0  26   7       41.56      151.77    139.34 o 
   1  26   7     1580.34     1253.07    189.47 o 
   2  26   7      851.72      864.90    159.97 o 
   3  26   7      117.90      155.14    157.40 o 
   4  26   7      134.17      534.20    207.08 o 
   5  26   7      570.87      695.76    228.20 o 
   6  26   7     1044.31     1160.41    310.88 o 
   7  26   7      315.71      361.92    479.61 o 
  -7  27   7        6.46      268.67    326.25 o 
  -6  27   7      100.90      308.35    263.78 o 
  -5  27   7      523.70      737.28    214.22 o 
  -4  27   7     8521.11     8674.08    411.73 o 
  -3  27   7      256.13      311.35    189.14 o 
  -2  27   7      414.25      646.80    150.84 o 
  -1  27   7       20.46       19.72    134.20 o 
   0  27   7    14459.54    13513.43    437.92 o 
   1  27   7     1479.84     1195.36    193.20 o 
   2  27   7      815.23      862.74    163.82 o 
   3  27   7        0.63     -123.19    136.40 o 
   4  27   7     7409.48     7173.30    418.47 o 
   5  27   7      685.43      451.28    227.90 o 
   6  27   7       17.51      564.30    249.78 o 
  -6  28   7    14754.60    15053.92    678.35 o 
  -5  28   7      349.59      221.20    220.44 o 
  -4  28   7      711.37      784.84    206.47 o 
  -3  28   7     1937.28     1645.10    225.80 o 
  -2  28   7    31302.29    30826.20    621.04 o 
  -1  28   7     1872.07     1734.08    204.08 o 
   0  28   7      237.69      273.85    152.11 o 
   1  28   7     2699.09     2786.52    408.71 o 
   2  28   7    27557.37    25510.33    664.81 o 
   3  28   7      912.47     1077.35    201.55 o 
   4  28   7      505.62      773.27    221.68 o 
   5  28   7      819.86      237.07    220.91 o 
   6  28   7    12905.69    12979.66    669.16 o 
  -6  29   7      361.15      414.48    263.19 o 
  -5  29   7      825.10      956.34    230.25 o 
  -4  29   7    11103.26    11574.52    547.78 o 
  -3  29   7      313.06      191.68    170.38 o 
  -2  29   7      641.64     1039.05    170.28 o 
  -1  29   7     3125.22     3062.27    273.14 o 
   0  29   7    23123.52    21777.03    561.73 o 
   1  29   7      589.00      725.57    203.15 o 
   2  29   7       57.45       31.60    128.78 o 
   3  29   7     3297.56     3790.84    286.58 o 
   4  29   7     9040.32     9901.06    479.17 o 
   5  29   7      109.88       93.76    210.08 o 
   6  29   7        0.24      338.40    282.93 o 
  -6  30   7       11.45       66.26    252.37 o 
  -5  30   7       37.32       42.69    198.98 o 
  -4  30   7       20.90       76.39    187.77 o 
  -3  30   7       83.11      149.89    175.10 o 
  -2  30   7       56.72      125.67    161.77 o 
  -1  30   7       28.97     -122.80    153.08 o 
   0  30   7      110.94      155.81    152.94 o 
   1  30   7      905.00      668.25    181.93 o 
   2  30   7       20.82      368.27    178.37 o 
   3  30   7      592.79      576.02    170.45 o 
   4  30   7      124.17      491.55    420.03 o 
   5  30   7      107.95      -28.87    213.58 o 
   6  30   7        9.18      227.06    273.74 o 
  -6  31   7       53.65      146.79    277.81 o 
  -5  31   7     2046.11     2071.90    289.19 o 
  -4  31   7     6786.96     7055.26    398.25 o 
  -3  31   7     1887.43     1645.49    236.89 o 
  -2  31   7       98.73      208.79    169.01 o 
  -1  31   7     4872.26     5291.85    310.82 o 
   0  31   7    11330.17    10899.57    416.85 o 
   1  31   7     4345.81     4985.85    442.40 o 
   2  31   7      171.88      295.78    169.83 o 
   3  31   7     1738.21     2110.07    229.25 o 
   4  31   7     5986.26     6315.88    409.00 o 
   5  31   7     2132.33     2346.79    311.66 o 
   6  31   7      175.58      295.37    289.54 o 
  -6  32   7     5285.90     4978.69    487.13 o 
  -5  32   7     2537.32     2950.83    313.10 o 
  -4  32   7       85.78      -30.10    158.90 o 
  -3  32   7     7534.07     7638.11    395.60 o 
  -2  32   7    13683.68    12645.06    560.97 o 
  -1  32   7     5696.82     5298.31    353.48 o 
   0  32   7        4.46      -54.12    147.02 o 
   1  32   7    11163.14    11128.70    496.54 o 
   2  32   7    12959.32    13190.30    535.58 o 
   3  32   7     3824.07     3984.38    282.06 o 
   4  32   7        2.64      176.74    211.33 o 
   5  32   7     4960.49     4351.77    664.66 o 
   6  32   7     3878.26     4697.39    485.50 o 
  -6  33   7      180.72      473.55    297.06 o 
  -5  33   7     2393.71     2726.16    313.84 o 
  -4  33   7     3615.88     3141.53    279.93 o 
  -3  33   7     1643.92     1469.58    262.60 o 
  -2  33   7       51.97      -14.33    181.32 o 
  -1  33   7     4655.15     4925.61    308.63 o 
   0  33   7     3567.33     3741.34    289.33 o 
   1  33   7     1563.87     1758.04    227.29 o 
   2  33   7      156.61      130.68    175.50 o 
   3  33   7     5357.41     5277.65    310.09 o 
   4  33   7     2292.14     2063.73    299.89 o 
   5  33   7      451.99      206.47    258.42 o 
   6  33   7       28.30      238.40    289.14 o 
  -6  34   7      140.07      241.48    248.09 o 
  -5  34   7      303.93      555.31    210.87 o 
  -4  34   7       37.54       34.78    167.45 o 
  -3  34   7      148.35       88.82    185.18 o 
  -2  34   7      154.91      206.10    189.38 o 
  -1  34   7     1842.75     1968.92    229.60 o 
   0  34   7      293.43       77.67    161.18 o 
   1  34   7       58.39      213.87    167.30 o 
   2  34   7      221.20       87.11    176.25 o 
   3  34   7      853.79     1026.08    227.78 o 
   4  34   7      191.03      582.13    241.20 o 
   5  34   7       48.14       34.87    258.58 o 
  -5  35   7     4768.80     4142.44    330.20 o 
  -4  35   7     1589.35     1510.82    238.55 o 
  -3  35   7     6137.38     6525.49    428.20 o 
  -2  35   7        3.08     -178.72    185.40 o 
  -1  35   7     8870.26     9425.21    506.91 o 
   0  35   7     1596.09     1775.26    229.08 o 
   1  35   7     7630.26     7827.40    408.65 o 
   2  35   7       39.85       56.57    174.60 o 
   3  35   7     5882.29     7056.48    500.45 o 
   4  35   7     1576.53     1314.11    266.25 o 
   5  35   7     3684.44     4066.43    438.45 o 
  -5  36   7     3543.34     3970.95    465.19 o 
  -4  36   7       13.67      283.54    193.22 o 
  -3  36   7    10781.88    10639.37    421.97 o 
  -2  36   7      982.75      565.48    232.74 o 
  -1  36   7     4871.89     5597.99    336.15 o 
   0  36   7       94.52      261.14    172.30 o 
   1  36   7    12473.44    12499.74    469.89 o 
   2  36   7      912.19     1001.66    220.36 o 
   3  36   7     6098.57     6496.33    390.91 o 
   4  36   7       12.84      144.05    247.18 o 
   5  36   7     6056.71     7477.34    836.25 o 
  -5  37   7     2582.75     2343.14    287.04 o 
  -4  37   7      106.39     -173.82    173.82 o 
  -3  37   7      380.02      204.31    188.68 o 
  -2  37   7        8.21     -143.39    255.44 o 
  -1  37   7     3561.09     3297.49    287.18 o 
   0  37   7      130.71     -112.61    161.95 o 
   1  37   7      887.90     1144.50    223.91 o 
   2  37   7      425.10      440.71    198.72 o 
   3  37   7     2728.78     2576.72    297.16 o 
   4  37   7       22.29      363.40    208.71 o 
   5  37   7      362.44      872.69    308.08 o 
  -5  38   7     1053.19     1098.32    249.22 o 
  -4  38   7        3.26       37.35    210.25 o 
  -3  38   7     1587.41     1835.95    238.98 o 
  -2  38   7       56.33       44.54    198.09 o 
  -1  38   7     3161.18     3916.01    303.83 o 
   0  38   7       49.46     -184.05    184.05 o 
   1  38   7      288.72      422.03    215.85 o 
   2  38   7        3.66     -105.05    177.23 o 
   3  38   7      981.08     1010.67    288.39 o 
   4  38   7      261.05      394.70    380.15 o 
   5  38   7      641.13      758.88    310.08 o 
  -5  39   7     4991.57     5116.80    373.35 o 
  -4  39   7       87.33       47.26    216.62 o 
  -3  39   7     5450.88     5631.86    348.89 o 
  -2  39   7       96.44       30.63    208.81 o 
  -1  39   7    10328.62    10614.39    445.80 o 
   0  39   7      532.24      358.13    190.64 o 
   1  39   7     6983.57     6523.82    382.20 o 
   2  39   7       20.15      102.77    198.64 o 
   3  39   7     7186.46     7778.53    485.10 o 
   4  39   7      310.89      695.60    290.80 o 
   5  39   7     4239.61     4217.23    472.34 o 
  -4  40   7      115.30       26.34    221.90 o 
  -3  40   7     8197.09     7603.44    388.60 o 
  -2  40   7     1014.80     1007.65    234.90 o 
  -1  40   7     3051.28     3262.96    294.37 o 
   0  40   7      123.83      162.88    191.57 o 
   1  40   7     8098.35     8102.81    636.97 o 
   2  40   7      999.41      853.56    226.50 o 
   3  40   7     4557.13     5135.37    427.05 o 
   4  40   7       81.94      -18.88    273.06 o 
  -4  41   7      243.77       57.61    215.01 o 
  -3  41   7        6.38       12.15    239.17 o 
  -2  41   7        6.08      -30.33    192.64 o 
  -1  41   7      321.82      368.03    198.73 o 
   0  41   7      179.12      230.40    327.70 o 
   1  41   7       80.11     -133.09    175.84 o 
   2  41   7      130.58       -8.68    190.51 o 
   3  41   7      516.50      193.60    237.39 o 
   4  41   7       62.35      231.75    283.61 o 
  -4  42   7      225.71       20.27    292.74 o 
  -3  42   7     1295.28      903.58    284.55 o 
  -2  42   7     1161.78      931.65    235.67 o 
  -1  42   7     1668.73     1559.90    253.83 o 
   0  42   7        1.72      439.40    206.45 o 
   1  42   7     1316.54     1241.97    243.90 o 
   2  42   7     1089.87     1256.48    255.58 o 
   3  42   7     1211.19     1137.16    304.95 o 
   4  42   7       86.99      457.01    391.34 o 
  -4  43   7     3048.39     3307.96    356.51 o 
  -3  43   7     3266.42     3085.66    372.84 o 
  -2  43   7      273.46      333.46    227.82 o 
  -1  43   7     4760.55     4564.08    463.89 o 
   0  43   7     3961.46     4337.34    352.77 o 
   1  43   7     2965.50     3114.87    316.25 o 
   2  43   7       31.87      -92.94    202.87 o 
   3  43   7     2620.77     3412.77    451.65 o 
   4  43   7     3604.36     4378.32    832.70 o 
  -3  44   7     1997.55     2170.33    349.92 o 
  -2  44   7     3011.27     3627.24    346.19 o 
  -1  44   7     1313.76      889.97    329.14 o 
   0  44   7      246.84       28.49    199.61 o 
   1  44   7     1959.18     2063.36    270.05 o 
   2  44   7     2118.35     2558.76    312.12 o 
   3  44   7      877.03      543.43    310.82 o 
  -3  45   7      120.52       65.38    249.64 o 
  -2  45   7       71.91      122.22    222.17 o 
  -1  45   7        1.07     -211.10    222.44 o 
   0  45   7       15.02        2.50    203.65 o 
   1  45   7       26.00       10.74    192.98 o 
   2  45   7      412.02      530.51    252.37 o 
   3  45   7       19.02      -51.74    313.07 o 
  -3  46   7      427.02      528.24    288.70 o 
  -2  46   7     2828.76     2393.25    321.21 o 
  -1  46   7      893.68      803.32    279.61 o 
   0  46   7        6.88     -191.88    200.36 o 
   1  46   7      565.17      601.05    237.33 o 
   2  46   7     2959.50     3231.29    342.52 o 
   3  46   7      320.56       76.50    509.04 o 
  -2  47   7       99.80      123.55    235.63 o 
  -1  47   7      900.60      827.54    343.16 o 
   0  47   7     6596.13     6575.95    419.83 o 
   1  47   7      893.45      783.19    251.63 o 
   2  47   7       83.71       -2.48    245.44 o 
  -2  48   7     2451.59     1739.62    504.16 o 
  -1  48   7      198.59      183.88    264.61 o 
   0  48   7      210.00      507.11    262.95 o 
   1  48   7      140.12      -13.60    230.27 o 
   2  48   7     2082.00     2283.32    647.33 o 
  -1  49   7       49.32     -154.06    283.51 o 
   0  49   7      293.92      -53.71    241.35 o 
   1  49   7        2.64       18.16    231.06 o 
  -6   0   8     9810.01     9640.05    712.33 o 
  -4   0   8    31068.61    26920.65   1237.29 o 
  -2   0   8    24183.22    24952.92    629.17 o 
   0   0   8    45526.17    46547.06   1092.72 o 
   2   0   8    20524.93    19018.10    641.49 o 
   4   0   8    30805.02    30811.87   1397.74 o 
   6   0   8     3427.24     3965.11    489.82 o 
  -7   1   8      170.32       76.86    243.02 o 
  -6   1   8     8161.71     7808.88    466.89 o 
  -5   1   8     3109.69     3137.07    313.28 o 
  -4   1   8     8544.54     7975.89    522.52 o 
  -3   1   8      305.18      314.67    117.13 o 
  -2   1   8    25597.82    25164.76    625.99 o 
  -1   1   8     8920.28     9172.36    257.72 o 
   0   1   8     4542.70     4335.70    232.77 o 
   1   1   8     3148.95     2682.22    199.26 o 
   2   1   8    19078.70    18755.39    559.91 o 
   3   1   8    15987.11    16011.97    424.30 o 
   4   1   8     4383.94     4194.64    260.67 o 
   5   1   8     1193.59     1202.67    190.39 o 
   6   1   8     6513.99     6989.05    603.73 o 
   7   1   8     3634.29     3133.85    351.14 o 
  -7   2   8     2316.30     2355.71    351.92 o 
  -6   2   8      685.42      603.81    293.89 o 
  -5   2   8        7.48      153.46    225.81 o 
  -4   2   8      428.75      380.31    174.06 o 
  -3   2   8    12913.08    13403.43    354.38 o 
  -2   2   8      680.52      870.96    129.91 o 
  -1   2   8      612.57      658.28    114.08 o 
   0   2   8        4.44       -3.59    106.43 o 
   1   2   8    21831.50    21657.06    478.64 o 
   2   2   8      199.11      448.65    136.18 o 
   3   2   8     2514.25     2455.64    235.57 o 
   4   2   8       39.98       46.37    141.90 o 
   5   2   8    14285.71    14710.05    438.74 o 
   6   2   8      859.89      867.22    238.72 o 
   7   2   8      497.58      589.37    255.33 o 
  -7   3   8     2336.26     2515.16    345.65 o 
  -6   3   8     8059.00     8384.23    811.55 o 
  -5   3   8     3538.35     3389.95    326.25 o 
  -4   3   8    18734.96    18948.97    468.28 o 
  -3   3   8     6639.54     7165.00    281.94 o 
  -2   3   8    20791.22    21847.46    411.59 o 
  -1   3   8     7109.49     6984.97    229.71 o 
   0   3   8    13606.12    13539.46    368.76 o 
   1   3   8     4891.47     4999.02    247.64 o 
   2   3   8    23537.56    22393.98    604.76 o 
   3   3   8    13730.37    14195.51    404.94 o 
   4   3   8     8296.24     7966.20    332.64 o 
   5   3   8      891.07     1055.06    185.67 o 
   6   3   8     4310.43     4743.41    534.27 o 
   7   3   8     3541.70     3730.89    369.81 o 
  -7   4   8        7.87      178.31    235.05 o 
  -6   4   8     5181.34     5607.41    570.37 o 
  -5   4   8    11246.60    11958.92    515.06 o 
  -4   4   8    21621.88    22715.95    515.58 o 
  -3   4   8      122.55       55.55    119.89 o 
  -2   4   8    11322.49    11393.04    327.66 o 
  -1   4   8    22297.27    22639.46    547.05 o 
   0   4   8    27498.37    26939.75    535.45 o 
   1   4   8        1.03     -106.77    106.77 o 
   2   4   8    17684.67    17791.05    437.51 o 
   3   4   8    11392.52    11466.43    724.40 o 
   4   4   8    23165.57    23450.97    535.34 o 
   5   4   8        6.95      132.71    144.75 o 
   6   4   8     1720.26     2168.99    256.26 o 
   7   4   8     3296.08     3662.73    368.51 o 
  -7   5   8     1851.07     1713.52    324.45 o 
  -6   5   8     4610.18     4412.93    560.61 o 
  -5   5   8     3575.90     3225.72    315.90 o 
  -4   5   8      173.96      237.83    142.30 o 
  -3   5   8     4885.19     4802.03    235.91 o 
  -2   5   8    14868.99    14883.22    333.61 o 
  -1   5   8     5579.27     5913.94    234.36 o 
   0   5   8      294.65      232.77    122.40 o 
   1   5   8     9502.52     9989.60    436.88 o 
   2   5   8    11655.89    12151.34    362.03 o 
   3   5   8    14591.03    14864.69    488.91 o 
   4   5   8       20.40       86.05    137.79 o 
   5   5   8     6103.35     6020.78    310.42 o 
   6   5   8     4358.74     5043.75    333.50 o 
   7   5   8     3090.74     3451.43    371.61 o 
  -7   6   8     1175.08     1090.41    290.89 o 
  -6   6   8     2458.26     1990.68    297.83 o 
  -5   6   8     1908.36     2140.26    277.02 o 
  -4   6   8       50.28      -60.04    127.19 o 
  -3   6   8    16074.30    15601.77    406.69 o 
  -2   6   8    10295.90    10310.38    279.52 o 
  -1   6   8      532.57      581.19    155.56 o 
   0   6   8      414.90      550.19    129.97 o 
   1   6   8    13627.66    13163.63    366.68 o 
   2   6   8     7232.04     6703.62    285.55 o 
   3   6   8      214.94      282.78    136.06 o 
   4   6   8       22.41     -102.03    129.03 o 
   5   6   8     8918.37     8770.14    357.38 o 
   6   6   8     5763.55     5863.82    355.33 o 
   7   6   8        5.32      -86.93    250.44 o 
  -7   7   8    10361.01    10004.74    554.99 o 
  -6   7   8     4745.94     5122.74    731.76 o 
  -5   7   8     1134.46     1223.74    241.21 o 
  -4   7   8    13167.52    13472.98    397.44 o 
  -3   7   8    21401.27    21299.75    447.87 o 
  -2   7   8     8439.87     8499.02    309.31 o 
  -1   7   8     5721.23     5855.52    231.65 o 
   0   7   8    11122.93    10261.51    320.74 o 
   1   7   8    37900.36    36889.56    662.09 o 
   2   7   8    12179.83    11447.26    389.72 o 
   3   7   8     4326.81     4604.30    258.53 o 
   4   7   8     9017.12     9274.96    490.46 o 
   5   7   8     6929.33     7061.77    329.12 o 
   6   7   8     1970.09     2103.67    288.60 o 
   7   7   8     1590.82     1525.12    347.94 o 
  -7   8   8       29.03      192.46    249.25 o 
  -6   8   8      537.21      714.26    250.94 o 
  -5   8   8    19650.77    20005.61    923.07 o 
  -4   8   8    14607.53    14106.78    404.43 o 
  -3   8   8       36.15       89.71    117.76 o 
  -2   8   8     4920.48     4859.27    237.06 o 
  -1   8   8    41850.35    40970.09    642.34 o 
   0   8   8    13385.82    13007.97    318.90 o 
   1   8   8      275.41      327.15    125.30 o 
   2   8   8      677.72      789.39    148.53 o 
   3   8   8    19998.21    19645.36    473.75 o 
   4   8   8    12770.86    13080.99    401.85 o 
   5   8   8       23.39       85.59    158.85 o 
   6   8   8        0.55      217.31    204.80 o 
   7   8   8     7460.66     7249.01    551.21 o 
  -7   9   8     1395.73     1170.82    306.76 o 
  -6   9   8     2557.28     2583.06    316.85 o 
  -5   9   8     1190.99     1049.32    207.88 o 
  -4   9   8     1979.60     2205.11    208.77 o 
  -3   9   8     5708.43     6030.15    255.06 o 
  -2   9   8     8783.61     9279.49    419.87 o 
  -1   9   8     3056.79     3507.64    192.55 o 
   0   9   8     6465.35     6466.57    235.76 o 
   1   9   8     2800.88     3115.77    209.36 o 
   2   9   8     7739.21     7629.48    295.58 o 
   3   9   8     5381.73     5282.57    329.53 o 
   4   9   8     5750.13     5660.24    297.70 o 
   5   9   8     5300.75     5214.77    369.35 o 
   6   9   8     2601.39     2852.76    324.09 o 
   7   9   8     1168.98     2030.61    353.41 o 
  -7  10   8      480.86      432.66    274.36 o 
  -6  10   8     2020.30     2260.81    315.27 o 
  -5  10   8     8037.20     8037.96    398.63 o 
  -4  10   8       25.32     -122.38    123.60 o 
  -3  10   8     8149.77     8579.88    294.90 o 
  -2  10   8    17649.17    17105.25    478.21 o 
  -1  10   8     7451.08     7341.38    252.81 o 
   0  10   8     1249.51     1441.61    143.88 o 
   1  10   8     6161.46     6350.15    444.94 o 
   2  10   8    11423.95    11530.60    423.05 o 
   3  10   8     6644.54     6606.56    406.14 o 
   4  10   8      308.88       66.22    143.47 o 
   5  10   8     1698.97     2294.25    293.70 o 
   6  10   8     6797.43     6841.06    427.94 o 
   7  10   8     1200.67      862.93    349.04 o 
  -7  11   8    16610.99    17195.15    705.29 o 
  -6  11   8      317.47      227.82    214.36 o 
  -5  11   8     2157.29     2225.09    249.09 o 
  -4  11   8     3850.88     3977.70    252.89 o 
  -3  11   8    37763.20    36941.12    680.02 o 
  -2  11   8     3846.68     3805.35    208.54 o 
  -1  11   8     2262.28     2386.75    201.40 o 
   0  11   8     1850.53     1752.83    170.69 o 
   1  11   8    50106.98    47656.67    890.19 o 
   2  11   8     3415.76     3252.67    336.15 o 
   3  11   8     2501.27     2378.86    239.28 o 
   4  11   8     2113.56     2319.92    221.44 o 
   5  11   8    20853.35    21675.94    859.39 o 
   6  11   8      187.27      113.47    203.33 o 
   7  11   8      794.68     1102.93    327.72 o 
  -7  12   8       94.78      702.76    274.41 o 
  -6  12   8      388.05      465.22    235.50 o 
  -5  12   8    22195.42    21586.91    771.05 o 
  -4  12   8     4666.23     4224.22    307.48 o 
  -3  12   8     1197.95     1142.32    155.68 o 
  -2  12   8     3876.90     3894.75    237.91 o 
  -1  12   8    44403.37    42706.76    820.23 o 
   0  12   8     1943.15     2112.14    199.80 o 
   1  12   8     1513.43     1828.03    213.84 o 
   2  12   8     1638.22     1349.29    196.13 o 
   3  12   8    18173.53    17619.55    569.62 o 
   4  12   8     2374.82     2411.70    230.12 o 
   5  12   8      321.43      658.50    217.65 o 
   6  12   8     2466.35     2482.44    318.22 o 
   7  12   8     6003.62     6350.82    533.50 o 
  -7  13   8      140.22      586.00    401.66 o 
  -6  13   8     1470.24     1468.86    277.58 o 
  -5  13   8        0.64      164.59    173.34 o 
  -4  13   8     4613.92     4973.02    316.31 o 
  -3  13   8      223.49      282.04    142.64 o 
  -2  13   8      830.59      877.01    161.13 o 
  -1  13   8      111.45       96.96    136.36 o 
   0  13   8    15248.88    14736.44    384.72 o 
   1  13   8      111.97      132.57    146.27 o 
   2  13   8     4977.07     4848.62    318.62 o 
   3  13   8      186.32      388.79    168.59 o 
   4  13   8     9828.68     9417.09    444.15 o 
   5  13   8      221.80      283.22    231.04 o 
   6  13   8      940.29     1131.37    255.21 o 
   7  13   8        1.83     -204.70    265.72 o 
  -7  14   8       22.64     -101.75    304.79 o 
  -6  14   8      401.57      461.16    244.31 o 
  -5  14   8    11061.23    10515.06    502.38 o 
  -4  14   8     1871.48     2419.35    251.56 o 
  -3  14   8      724.64      937.66    185.53 o 
  -2  14   8     1000.86      645.79    163.16 o 
  -1  14   8    25899.32    24576.58    584.34 o 
   0  14   8     6042.23     5854.79    260.64 o 
   1  14   8      168.82      483.44    156.80 o 
   2  14   8     7108.15     7536.97    384.41 o 
   3  14   8    17726.98    16559.27    497.45 o 
   4  14   8     3722.80     4338.25    403.15 o 
   5  14   8      646.49      567.93    224.68 o 
   6  14   8     2721.93     2980.49    338.61 o 
   7  14   8     3908.78     3802.73    454.03 o 
  -7  15   8    13153.02    13227.61    835.37 o 
  -6  15   8     1395.77      820.65    252.79 o 
  -5  15   8      488.24      667.43    236.29 o 
  -4  15   8     1116.08      870.75    198.02 o 
  -3  15   8    29911.37    28810.10    669.13 o 
  -2  15   8     1605.50     1491.36    179.60 o 
  -1  15   8     2260.46     2796.28    372.12 o 
   0  15   8     1061.60      939.44    149.90 o 
   1  15   8    35007.16    34445.41    839.62 o 
   2  15   8     3028.86     3555.70    266.25 o 
   3  15   8     1386.62     1329.30    210.51 o 
   4  15   8      618.74      873.85    235.38 o 
   5  15   8    14836.75    15408.70    580.35 o 
   6  15   8     1093.50      966.26    251.64 o 
   7  15   8      261.93      548.17    305.63 o 
  -7  16   8      829.32     1147.24    379.94 o 
  -6  16   8     2748.60     2836.27    433.20 o 
  -5  16   8     9718.25     9424.16    490.03 o 
  -4  16   8      350.91      213.14    172.75 o 
  -3  16   8     2085.23     1726.96    217.79 o 
  -2  16   8    10713.24    10163.44    353.62 o 
  -1  16   8    11953.99    11680.32    401.78 o 
   0  16   8       19.15      -25.99    113.87 o 
   1  16   8     3764.95     3600.13    259.86 o 
   2  16   8     7613.49     7828.08    354.77 o 
   3  16   8     6677.23     6770.42    353.44 o 
   4  16   8       10.19       51.38    169.01 o 
   5  16   8     1543.19     1578.47    266.32 o 
   6  16   8     6449.08     7070.13    453.28 o 
   7  16   8     2046.59     1429.46    359.81 o 
  -7  17   8       84.76      556.72    346.05 o 
  -6  17   8      882.89     1535.85    299.25 o 
  -5  17   8      383.11      446.19    199.29 o 
  -4  17   8     2081.27     1719.29    235.67 o 
  -3  17   8      301.65       69.47    194.02 o 
  -2  17   8     2966.51     3051.79    253.17 o 
  -1  17   8     3070.28     2897.51    241.36 o 
   0  17   8     7386.44     7512.02    348.09 o 
   1  17   8      732.68      901.62    174.24 o 
   2  17   8      998.63      631.93    169.53 o 
   3  17   8     1407.71     1479.43    218.30 o 
   4  17   8     4926.65     5162.97    333.28 o 
   5  17   8      457.25      528.90    212.92 o 
   6  17   8     1900.68     1830.26    302.06 o 
   7  17   8     1312.46     1796.15    378.60 o 
  -7  18   8        3.13      158.31    316.67 o 
  -6  18   8      572.18      471.98    261.20 o 
  -5  18   8    10168.74     9853.99    464.89 o 
  -4  18   8     6514.37     6146.24    355.96 o 
  -3  18   8       34.98     -145.91    145.91 o 
  -2  18   8     2023.26     1762.35    206.96 o 
  -1  18   8    14914.79    15137.74    455.71 o 
   0  18   8    11159.97    11229.78    400.78 o 
   1  18   8      339.99      188.67    132.30 o 
   2  18   8       37.26       76.07    143.78 o 
   3  18   8     8712.08     9289.87    404.04 o 
   4  18   8     7554.02     8311.07    426.27 o 
   5  18   8       52.48      -88.37    190.71 o 
   6  18   8       20.60      -95.26    211.05 o 
   7  18   8     3666.55     3875.52    472.38 o 
  -7  19   8     6135.11     7923.45    685.95 o 
  -6  19   8     5804.58     6625.18    472.53 o 
  -5  19   8      535.07      242.40    237.34 o 
  -4  19   8     6975.39     6978.75    384.21 o 
  -3  19   8     9804.05     9724.62    405.28 o 
  -2  19   8     9903.64    10558.40    396.89 o 
  -1  19   8     1964.10     1906.09    214.07 o 
   0  19   8    10918.76    10840.90    393.84 o 
   1  19   8    11630.39    11218.56    359.36 o 
   2  19   8     9979.03     9892.00    537.83 o 
   3  19   8     1161.10     1482.37    218.44 o 
   4  19   8     5171.91     5122.62    337.17 o 
   5  19   8     6179.15     6106.60    410.50 o 
   6  19   8     3660.43     3325.12    362.30 o 
   7  19   8      463.61      206.06    307.91 o 
  -7  20   8      879.50      942.07    314.57 o 
  -6  20   8     3487.43     3504.91    378.53 o 
  -5  20   8     1356.97      680.34    230.03 o 
  -4  20   8     1087.78     1152.11    221.77 o 
  -3  20   8     4041.99     4298.78    304.46 o 
  -2  20   8    11454.68    11321.92    413.01 o 
  -1  20   8     3860.58     3740.60    268.72 o 
   0  20   8     1981.82     2009.37    215.09 o 
   1  20   8     9711.25    10105.16    384.46 o 
   2  20   8    10776.95    10872.33    486.39 o 
   3  20   8      179.50      160.34    166.72 o 
   4  20   8      757.93      884.10    211.00 o 
   5  20   8     5388.73     5853.87    409.09 o 
   6  20   8     4634.52     4808.17    403.08 o 
   7  20   8       71.08     -385.00    436.34 o 
  -7  21   8      195.90       95.27    264.09 o 
  -6  21   8     2195.69     1640.74    314.99 o 
  -5  21   8     1484.69     1520.21    254.32 o 
  -4  21   8       32.60       12.84    178.38 o 
  -3  21   8      936.33      985.53    201.95 o 
  -2  21   8     2640.54     2723.68    247.76 o 
  -1  21   8     6289.80     5777.07    312.61 o 
   0  21   8     1044.54      804.60    177.61 o 
   1  21   8     1614.86     1362.08    176.75 o 
   2  21   8     3663.88     3868.60    280.89 o 
   3  21   8     5030.55     4835.03    321.33 o 
   4  21   8      376.08      480.01    191.10 o 
   5  21   8      577.42      360.70    220.11 o 
   6  21   8     1832.21     2425.90    336.57 o 
  -7  22   8       29.80      100.63    391.72 o 
  -6  22   8     3462.20     3362.17    386.84 o 
  -5  22   8     2827.91     2870.51    303.35 o 
  -4  22   8    12620.66    12367.14    478.58 o 
  -3  22   8       63.15      154.54    167.26 o 
  -2  22   8     8615.11     9012.59    379.09 o 
  -1  22   8     4550.00     4884.87    297.86 o 
   0  22   8    25703.91    25251.47    610.07 o 
   1  22   8      830.03      758.32    176.71 o 
   2  22   8     4272.24     4288.77    294.82 o 
   3  22   8     2248.15     1830.54    231.82 o 
   4  22   8    11691.59    11052.21    530.57 o 
   5  22   8       83.62       98.24    273.51 o 
   6  22   8     1166.37     1196.14    283.02 o 
  -6  23   8     7530.70     7696.63    516.36 o 
  -5  23   8      570.59      753.66    225.37 o 
  -4  23   8     9367.91    10067.22    484.44 o 
  -3  23   8      839.15      725.76    293.17 o 
  -2  23   8    19192.35    19571.31    578.65 o 
  -1  23   8     3234.26     2969.92    249.15 o 
   0  23   8    16770.38    15807.14    477.99 o 
   1  23   8      484.34      565.19    177.08 o 
   2  23   8    15687.08    14804.13    474.64 o 
   3  23   8     2337.32     2134.73    401.79 o 
   4  23   8     6870.89     7138.12    389.93 o 
   5  23   8      243.40      448.84    222.93 o 
   6  23   8     5235.34     5625.31    436.80 o 
  -6  24   8     1310.92     1780.58    326.29 o 
  -5  24   8       46.56       85.77    192.43 o 
  -4  24   8      833.93      952.91    222.25 o 
  -3  24   8     4337.64     3940.00    308.42 o 
  -2  24   8     4149.70     4285.56    352.92 o 
  -1  24   8       16.34      -64.85    141.54 o 
   0  24   8     1626.71     1974.56    218.22 o 
   1  24   8    11045.04     9943.76    406.01 o 
   2  24   8     3958.28     4110.36    291.88 o 
   3  24   8      310.71      327.78    177.12 o 
   4  24   8     1075.25      898.12    220.16 o 
   5  24   8     7821.92     7732.19    470.97 o 
   6  24   8     1348.55     1616.26    302.49 o 
  -6  25   8     2293.52     2186.98    357.86 o 
  -5  25   8     2540.95     2696.63    300.81 o 
  -4  25   8      687.17     1236.60    232.95 o 
  -3  25   8       53.16       56.79    165.94 o 
  -2  25   8     4862.23     5007.30    307.85 o 
  -1  25   8    10014.81     8959.75    451.08 o 
   0  25   8     1932.73     2251.97    235.00 o 
   1  25   8      665.10      903.82    192.55 o 
   2  25   8     4727.22     4483.12    336.79 o 
   3  25   8     6751.31     6796.33    368.53 o 
   4  25   8      191.96      449.80    198.99 o 
   5  25   8      344.71      338.63    226.79 o 
   6  25   8     1582.69     2248.88    339.40 o 
  -6  26   8     5445.93     4956.49    462.51 o 
  -5  26   8      162.59      203.72    213.10 o 
  -4  26   8    14201.22    14252.29    517.93 o 
  -3  26   8      605.15      791.40    205.69 o 
  -2  26   8     7176.99     7406.65    356.51 o 
  -1  26   8       77.74      132.71    159.38 o 
   0  26   8    24079.56    24856.83    695.22 o 
   1  26   8      778.49      909.18    196.36 o 
   2  26   8     8259.90     8568.55    390.37 o 
   3  26   8      229.82      482.66    189.43 o 
   4  26   8     9375.87     9733.09    638.63 o 
   5  26   8      380.61      586.30    355.48 o 
   6  26   8     2359.10     2085.45    334.83 o 
  -6  27   8     6278.58     6723.73    511.12 o 
  -5  27   8     1325.86     1708.02    273.76 o 
  -4  27   8     4422.19     4366.55    335.80 o 
  -3  27   8     2540.31     2672.72    274.12 o 
  -2  27   8    13736.37    12973.85    510.44 o 
  -1  27   8     2556.92     2279.01    239.15 o 
   0  27   8     5482.58     6119.79    339.31 o 
   1  27   8     2532.55     2228.74    244.18 o 
   2  27   8    12020.19    11033.97    506.18 o 
   3  27   8     2046.61     2544.08    276.06 o 
   4  27   8     3038.65     2780.64    338.93 o 
   5  27   8      999.70      912.85    277.75 o 
   6  27   8     4495.77     5409.35    548.71 o 
  -6  28   8       32.48      212.80    356.75 o 
  -5  28   8      181.04      199.82    215.29 o 
  -4  28   8      393.36      474.46    209.89 o 
  -3  28   8     7477.14     7558.19    439.51 o 
  -2  28   8       11.73      137.11    157.14 o 
  -1  28   8      130.61       78.81    186.32 o 
   0  28   8      846.63      861.64    188.81 o 
   1  28   8     7939.57     7887.96    385.61 o 
   2  28   8       40.59      -59.76    180.07 o 
   3  28   8     2413.45     2427.32    269.25 o 
   4  28   8      465.45      670.96    264.59 o 
   5  28   8     5414.83     5512.58    428.24 o 
   6  28   8      157.82      -16.88    311.93 o 
  -6  29   8     2135.92     1475.36    410.69 o 
  -5  29   8     1677.06     2137.73    298.80 o 
  -4  29   8     3213.65     3641.65    322.70 o 
  -3  29   8     1855.92     1714.37    281.74 o 
  -2  29   8     2489.20     2449.03    292.13 o 
  -1  29   8     4118.26     3863.16    291.56 o 
   0  29   8     5104.37     4680.06    317.56 o 
   1  29   8     1165.86      899.54    253.55 o 
   2  29   8     3673.46     3287.95    347.83 o 
   3  29   8     6608.43     6210.34    369.93 o 
   4  29   8     4933.31     6064.72    429.49 o 
   5  29   8      169.56      147.19    231.78 o 
   6  29   8      749.79     1189.74    301.87 o 
  -6  30   8     2407.17     3063.73    409.88 o 
  -5  30   8     4319.02     4249.21    374.13 o 
  -4  30   8     5425.05     5733.83    388.52 o 
  -3  30   8       24.36      134.25    201.50 o 
  -2  30   8     5239.91     5503.78    388.32 o 
  -1  30   8     6735.98     6890.06    361.82 o 
   0  30   8    10767.75    10211.84    424.11 o 
   1  30   8      738.39      561.16    192.52 o 
   2  30   8     3906.36     3284.00    342.73 o 
   3  30   8     5148.22     4833.70    347.47 o 
   4  30   8     3658.48     3763.94    361.53 o 
   5  30   8      147.00      167.33    236.78 o 
   6  30   8      982.08      355.84    367.39 o 
  -6  31   8     2716.63     1259.57    523.17 o 
  -5  31   8      462.01      538.18    238.35 o 
  -4  31   8       93.15      147.65    196.10 o 
  -3  31   8     2975.01     3493.94    513.89 o 
  -2  31   8     5494.77     6079.98    409.32 o 
  -1  31   8     1567.45     1525.93    229.94 o 
   0  31   8      198.28      117.87    167.63 o 
   1  31   8     5464.04     6419.62    367.38 o 
   2  31   8     6248.63     6434.48    429.27 o 
   3  31   8     1867.61     2338.07    318.64 o 
   4  31   8       33.45       91.81    214.37 o 
   5  31   8     2515.65     2925.70    353.88 o 
  -5  32   8        9.64      370.49    231.58 o 
  -4  32   8      538.55      330.43    224.45 o 
  -3  32   8     1750.95     1712.76    291.93 o 
  -2  32   8     1239.70     1383.33    259.17 o 
  -1  32   8        5.38      122.44    167.26 o 
   0  32   8      177.31      151.25    221.45 o 
   1  32   8     3634.80     3779.92    336.80 o 
   2  32   8     2632.31     3083.08    299.88 o 
   3  32   8        6.22      265.67    232.44 o 
   4  32   8      587.23     1001.86    265.51 o 
   5  32   8     2556.42     2167.58    359.86 o 
  -5  33   8      756.86      862.81    269.40 o 
  -4  33   8     1990.50     1888.74    282.38 o 
  -3  33   8     5878.42     4992.99    399.41 o 
  -2  33   8     1069.04      832.30    235.62 o 
  -1  33   8     2143.21     2292.26    259.31 o 
   0  33   8     3018.71     2271.68    262.17 o 
   1  33   8     4821.55     5481.66    353.69 o 
   2  33   8      836.19      687.59    218.00 o 
   3  33   8     1369.19     1734.40    297.23 o 
   4  33   8     2356.50     2121.87    342.73 o 
   5  33   8     2194.22     2262.10    347.23 o 
  -5  34   8     7505.14     7496.99    461.48 o 
  -4  34   8     3382.81     3751.91    353.12 o 
  -3  34   8       47.24      144.33    209.61 o 
  -2  34   8      599.72      717.84    238.13 o 
  -1  34   8    12171.13    11748.17    466.12 o 
   0  34   8     2602.17     2212.13    260.60 o 
   1  34   8      242.67      309.07    197.57 o 
   2  34   8       24.04     -177.35    177.35 o 
   3  34   8     7596.25     8483.93    499.93 o 
   4  34   8     1905.57     1895.76    310.93 o 
   5  34   8       14.45      -27.88    235.21 o 
  -5  35   8       74.05      -32.28    292.76 o 
  -4  35   8       93.79      214.01    241.76 o 
  -3  35   8     4825.48     4497.33    401.83 o 
  -2  35   8     2163.32     1911.15    294.92 o 
  -1  35   8      356.32      954.55    208.88 o 
   0  35   8     1578.68     1546.08    247.38 o 
   1  35   8     4594.55     4805.84    347.11 o 
   2  35   8     3819.85     4176.06    342.86 o 
   3  35   8       31.14      -63.54    214.61 o 
   4  35   8     1569.82     1786.53    367.62 o 
   5  35   8     1932.15     1788.55    552.64 o 
  -5  36   8      201.78      203.68    246.85 o 
  -4  36   8      278.53     -128.82    223.20 o 
  -3  36   8      439.30      510.74    242.87 o 
  -2  36   8     2487.74     1929.28    306.57 o 
  -1  36   8      781.74     1032.37    303.70 o 
   0  36   8      799.69      680.10    213.34 o 
   1  36   8     1041.16      976.40    241.33 o 
   2  36   8     2901.59     2828.13    301.38 o 
   3  36   8      305.10      487.89    259.57 o 
   4  36   8      610.10      453.28    395.97 o 
   5  36   8      708.26      865.56    315.21 o 
  -4  37   8      243.53      234.47    251.33 o 
  -3  37   8    12333.29    12189.84    592.18 o 
  -2  37   8       47.08      193.43    229.46 o 
  -1  37   8      715.16      546.97    204.32 o 
   0  37   8      194.92       89.46    187.62 o 
   1  37   8     8523.53     8580.09    433.30 o 
   2  37   8       39.38      174.30    201.56 o 
   3  37   8     1186.14     1061.93    498.60 o 
   4  37   8      443.34      266.57    375.48 o 
  -4  38   8       61.26      -13.78    241.47 o 
  -3  38   8      165.26      246.01    244.08 o 
  -2  38   8      397.52      697.79    259.92 o 
  -1  38   8    10486.80    10289.38    459.85 o 
   0  38   8      198.23      258.84    194.52 o 
   1  38   8      550.81      583.76    214.46 o 
   2  38   8     1324.01     1398.50    258.22 o 
   3  38   8     8648.04     8372.82    512.54 o 
   4  38   8        3.88      -30.15    330.65 o 
  -4  39   8     1130.44     1164.36    313.33 o 
  -3  39   8     1001.32      523.09    343.82 o 
  -2  39   8      520.36      488.26    251.42 o 
  -1  39   8       37.60       19.88    190.98 o 
   0  39   8     3244.14     2573.65    294.75 o 
   1  39   8     1876.19     1718.64    351.30 o 
   2  39   8      649.53      751.46    243.95 o 
   3  39   8       12.88       65.91    279.27 o 
   4  39   8     2216.69     2236.43    469.57 o 
  -4  40   8      846.97      670.02    293.97 o 
  -3  40   8       24.93      246.21    255.26 o 
  -2  40   8      623.92      697.95    263.26 o 
  -1  40   8     1992.09     2598.98    302.44 o 
   0  40   8     1937.66     1637.72    263.66 o 
   1  40   8      121.13      245.30    206.45 o 
   2  40   8     1132.26      896.10    253.74 o 
   3  40   8     1262.64     1716.49    378.74 o 
   4  40   8     1333.06      850.36    638.50 o 
  -3  41   8     5877.20     6619.94    672.30 o 
  -2  41   8     1513.50     2470.13    351.96 o 
  -1  41   8      191.76       -1.71    226.66 o 
   0  41   8       87.68      234.67    208.40 o 
   1  41   8     5889.72     5595.60    397.42 o 
   2  41   8     1227.91     1015.99    258.03 o 
   3  41   8      224.72      536.43    325.43 o 
  -3  42   8      436.06      612.28    280.03 o 
  -2  42   8     1776.84     1516.12    371.39 o 
  -1  42   8     4094.69     3892.15    411.79 o 
   0  42   8      180.84       95.35    212.40 o 
   1  42   8      370.27      343.89    222.81 o 
   2  42   8     2620.77     2267.40    303.15 o 
   3  42   8     2735.25     2428.14    420.88 o 
  -3  43   8       32.45      -63.78    259.48 o 
  -2  43   8      425.54      618.44    310.46 o 
  -1  43   8      318.79      412.16    264.96 o 
   0  43   8     2532.52     2970.97    340.06 o 
   1  43   8       15.51     -167.78    216.18 o 
   2  43   8      531.40      437.62    320.80 o 
   3  43   8      219.74      262.49    385.60 o 
  -2  44   8       36.08     -115.81    240.35 o 
  -1  44   8     1791.89     1859.51    333.52 o 
   0  44   8     2432.64     2532.87    414.53 o 
   1  44   8      143.56       82.54    207.59 o 
   2  44   8       64.47      -86.48    230.67 o 
  -2  45   8     2653.88     2767.19    383.99 o 
  -1  45   8      170.41      207.85    258.43 o 
   0  45   8     1388.14     1072.80    266.72 o 
   1  45   8     2026.08     2356.73    294.90 o 
   2  45   8     1633.90     1978.10    331.53 o 
  -1  46   8      390.79      418.99    303.75 o 
   0  46   8      363.09     -134.02    224.61 o 
   1  46   8      757.97      884.51    306.78 o 
   0  47   8      368.69      493.83    275.05 o 
  -7   0   9      582.33      672.73    407.81 o 
  -5   0   9    18376.20    17194.98   1115.18 o 
  -3   0   9      846.86      650.48    245.07 o 
  -1   0   9    37016.80    37887.61    989.06 o 
   1   0   9     1670.49     1597.75    261.20 o 
   3   0   9    17552.95    17821.07    662.20 o 
   5   0   9      960.71      822.37    401.22 o 
   7   0   9    11119.72     9814.96    773.27 o 
  -7   1   9     2666.37     2833.03    388.98 o 
  -6   1   9     6021.55     6145.64    793.77 o 
  -5   1   9     1260.81     1612.53    265.57 o 
  -4   1   9     1440.13     1267.97    307.06 o 
  -3   1   9    12310.92    12917.67    413.83 o 
  -2   1   9    11843.42    11871.88    430.18 o 
  -1   1   9     3075.61     3354.79    279.85 o 
   0   1   9     1655.41     1573.70    178.27 o 
   1   1   9    15478.25    15926.10    588.64 o 
   2   1   9    12750.25    12654.81    393.60 o 
   3   1   9      841.93     1126.29    179.95 o 
   4   1   9      522.34      498.14    163.25 o 
   5   1   9     9392.38     9510.22    424.59 o 
   6   1   9     1861.40     2299.73    324.47 o 
   7   1   9      304.33      412.39    265.62 o 
  -7   2   9      512.08      179.91    275.45 o 
  -6   2   9     1734.69     1956.11    318.37 o 
  -5   2   9      385.18      615.75    231.12 o 
  -4   2   9    18950.01    18529.44    598.63 o 
  -3   2   9      860.09      920.42    163.76 o 
  -2   2   9     5235.89     5660.29    251.15 o 
  -1   2   9     1602.92     1701.23    189.84 o 
   0   2   9    11621.91    11955.12    366.72 o 
   1   2   9      616.13      800.70    191.24 o 
   2   2   9     4849.49     4222.51    256.64 o 
   3   2   9      547.52      454.59    158.49 o 
   4   2   9     8955.93     9350.32    372.03 o 
   5   2   9      473.39     1055.20    197.51 o 
   6   2   9     1046.76      837.27    253.92 o 
   7   2   9      188.90      -94.99    283.16 o 
  -7   3   9     5333.64     4685.15    445.47 o 
  -6   3   9     1693.73     1618.91    303.08 o 
  -5   3   9        6.61     -135.84    184.42 o 
  -4   3   9     5478.40     5758.07    369.01 o 
  -3   3   9    18853.87    18574.42    438.69 o 
  -2   3   9     2548.02     2564.07    195.28 o 
  -1   3   9      179.87      299.46    135.80 o 
   0   3   9     8177.83     7877.03    310.58 o 
   1   3   9    24077.83    23462.03    695.67 o 
   2   3   9     1651.20     1493.78    186.85 o 
   3   3   9       26.77      145.15    141.49 o 
   4   3   9     5139.26     5304.13    302.18 o 
   5   3   9    14587.04    15501.23    628.25 o 
   6   3   9      142.37      264.10    227.09 o 
   7   3   9        1.99       98.72    279.25 o 
  -7   4   9     1278.99     1119.09    304.76 o 
  -6   4   9     1982.42     1969.59    317.59 o 
  -5   4   9    13098.07    14586.13    970.02 o 
  -4   4   9     1748.80     1819.74    234.66 o 
  -3   4   9     2098.73     2048.02    210.22 o 
  -2   4   9     4456.41     4904.49    238.36 o 
  -1   4   9    29563.12    30065.92    602.38 o 
   0   4   9     3889.11     3890.09    236.91 o 
   1   4   9     1365.33     1688.05    242.78 o 
   2   4   9     6594.70     6492.06    322.61 o 
   3   4   9    18274.48    18235.86    536.68 o 
   4   4   9     3007.49     2775.58    236.93 o 
   5   4   9     1538.75     1572.59    271.27 o 
   6   4   9     3158.71     3607.58    358.87 o 
   7   4   9     8197.81     7659.89   1020.37 o 
  -7   5   9      515.69      570.84    287.91 o 
  -6   5   9     6779.94     6448.55    458.07 o 
  -5   5   9     5627.05     6263.79    409.94 o 
  -4   5   9      109.22      -51.16    169.20 o 
  -3   5   9     3713.32     4119.96    244.30 o 
  -2   5   9     9622.27     9961.63    347.65 o 
  -1   5   9    11496.65    11399.39    361.71 o 
   0   5   9       82.50      184.15    129.96 o 
   1   5   9     2571.40     2457.10    210.17 o 
   2   5   9    18308.23    17739.01    456.64 o 
   3   5   9     3355.09     3809.37    265.12 o 
   4   5   9      575.58      550.34    171.16 o 
   5   5   9     4360.61     4481.83    335.19 o 
   6   5   9     2703.24     2618.11    328.56 o 
   7   5   9      915.61      901.29    318.63 o 
  -7   6   9     2973.73     3280.51    397.87 o 
  -6   6   9     2883.37     3029.26    350.40 o 
  -5   6   9     3510.05     3772.98    353.38 o 
  -4   6   9     6472.27     6596.72    315.87 o 
  -3   6   9     5689.71     6071.43    272.53 o 
  -2   6   9     6304.34     6291.86    289.45 o 
  -1   6   9     4316.97     4553.27    254.48 o 
   0   6   9     3002.60     2808.53    216.51 o 
   1   6   9     3913.11     3797.44    257.70 o 
   2   6   9     4981.83     5179.44    498.50 o 
   3   6   9     3869.07     3730.44    289.37 o 
   4   6   9     3472.04     3238.76    289.71 o 
   5   6   9     1534.04     1628.35    268.76 o 
   6   6   9     2118.65     1778.96    308.46 o 
   7   6   9     1358.07     1568.95    369.09 o 
  -7   7   9     3932.41     3680.37    410.17 o 
  -6   7   9      167.34       70.23    223.85 o 
  -5   7   9      161.75      224.26    211.22 o 
  -4   7   9    13734.57    14263.03    433.54 o 
  -3   7   9    15879.65    15468.39    398.08 o 
  -2   7   9       47.26       97.75    132.65 o 
  -1   7   9      764.55      912.98    157.36 o 
   0   7   9    19904.25    20420.54    478.66 o 
   1   7   9    23909.20    24005.68    531.00 o 
   2   7   9     4232.84     4272.80    256.93 o 
   3   7   9        5.24      -16.47    159.74 o 
   4   7   9    18902.04    18524.63    558.81 o 
   5   7   9     9678.06    10651.98    461.40 o 
   6   7   9     1324.76     1116.64    270.36 o 
   7   7   9       19.92      270.70    380.75 o 
  -7   8   9     2195.67     2367.20    406.44 o 
  -6   8   9     5655.80     5337.51    437.88 o 
  -5   8   9     2729.10     3014.06    472.99 o 
  -4   8   9     5753.75     6004.50    318.01 o 
  -3   8   9     2449.28     3042.36    219.14 o 
  -2   8   9    18676.94    19252.64    472.96 o 
  -1   8   9     8823.98     8981.67    323.70 o 
   0   8   9    11346.56    11359.46    420.01 o 
   1   8   9     5800.13     5687.83    319.99 o 
   2   8   9    22598.80    22418.65    592.60 o 
   3   8   9     8744.73     8350.52    388.89 o 
   4   8   9    13775.30    13778.23    603.28 o 
   5   8   9      854.26      907.89    228.21 o 
   6   8   9     6720.41     6659.11    451.11 o 
   7   8   9     2716.14     2926.57    427.52 o 
  -7   9   9      107.75      346.60    283.39 o 
  -6   9   9     1988.62     2258.49    328.33 o 
  -5   9   9    10959.47    11524.20    521.57 o 
  -4   9   9      164.64     -115.23    157.98 o 
  -3   9   9      355.90      361.23    141.27 o 
  -2   9   9     9732.64    10214.56    393.88 o 
  -1   9   9    15309.64    14426.81    528.38 o 
   0   9   9     1043.78     1065.46    190.53 o 
   1   9   9       97.15      199.41    158.43 o 
   2   9   9     8172.88     8103.75    441.98 o 
   3   9   9     7444.89     7360.75    370.99 o 
   4   9   9      166.20      344.65    171.08 o 
   5   9   9       14.61     -140.78    184.80 o 
   6   9   9     1194.90     1305.85    280.56 o 
   7   9   9     1729.61     1473.32    358.54 o 
  -7  10   9     4813.82     3510.25    509.05 o 
  -6  10   9     3363.76     3845.36    381.94 o 
  -5  10   9     1593.43     1837.22    288.12 o 
  -4  10   9      542.42      608.06    230.79 o 
  -3  10   9    10336.64    10563.41    469.53 o 
  -2  10   9    11034.95    11427.80    482.50 o 
  -1  10   9     5030.28     5089.00    310.86 o 
   0  10   9      364.01      472.95    164.33 o 
   1  10   9     5543.47     5418.76    320.27 o 
   2  10   9    12583.16    12227.94    485.57 o 
   3  10   9     2037.97     2437.64    334.10 o 
   4  10   9      452.72      616.73    178.25 o 
   5  10   9     3503.84     3678.85    322.13 o 
   6  10   9     3572.40     3869.68    558.06 o 
   7  10   9     1135.03      998.35    340.03 o 
  -7  11   9      714.91      753.67    372.53 o 
  -6  11   9     1078.77     1197.20    352.47 o 
  -5  11   9       25.60      119.42    211.61 o 
  -4  11   9    20752.07    20253.86    579.51 o 
  -3  11   9      706.12      640.80    167.81 o 
  -2  11   9     7665.01     7878.39    363.29 o 
  -1  11   9      393.82      463.58    165.49 o 
   0  11   9    26539.49    25591.67    810.79 o 
   1  11   9     3230.48     3616.20    347.20 o 
   2  11   9     5496.42     5008.71    320.12 o 
   3  11   9       20.96      281.32    177.97 o 
   4  11   9    16653.91    16522.86    533.07 o 
   5  11   9     1160.10     1504.58    244.68 o 
   6  11   9     4552.64     4663.07    662.96 o 
   7  11   9        4.59     -213.53    352.44 o 
  -7  12   9     3125.77     2119.02    464.78 o 
  -6  12   9     6212.65     5204.19    535.53 o 
  -5  12   9       31.02      111.64    206.83 o 
  -4  12   9     2750.07     3171.71    292.17 o 
  -3  12   9     7058.80     7396.85    332.22 o 
  -2  12   9    16449.48    17111.21    506.04 o 
  -1  12   9       30.12      255.50    156.57 o 
   0  12   9     5372.40     6707.53    355.03 o 
   1  12   9     4483.09     4954.67    307.47 o 
   2  12   9    25797.88    26174.52    651.25 o 
   3  12   9       25.85     -129.58    154.25 o 
   4  12   9     6620.90     6828.04    384.29 o 
   5  12   9     2611.51     2513.39    283.57 o 
   6  12   9     6140.16     6464.23    457.11 o 
   7  12   9        0.03       50.42    360.94 o 
  -7  13   9      559.74      867.15    369.45 o 
  -6  13   9        2.65      253.51    309.76 o 
  -5  13   9     9896.24    10154.61    509.57 o 
  -4  13   9      331.26      429.09    189.74 o 
  -3  13   9     1306.47     1629.38    253.51 o 
  -2  13   9       47.91      148.08    156.42 o 
  -1  13   9    16884.99    17478.49    546.46 o 
   0  13   9      662.15      803.09    238.65 o 
   1  13   9      746.35      648.44    176.39 o 
   2  13   9        2.54       95.77    154.91 o 
   3  13   9     7476.58     7729.08    390.71 o 
   4  13   9      162.86      235.00    190.40 o 
   5  13   9       58.98     -188.11    188.11 o 
   6  13   9        8.79      128.85    232.91 o 
  -7  14   9     4093.64     3897.26    770.87 o 
  -6  14   9     2976.15     2848.44    455.29 o 
  -5  14   9      182.82      -29.91    211.22 o 
  -4  14   9     2699.91     3307.66    302.35 o 
  -3  14   9     9049.08     9648.35    457.25 o 
  -2  14   9     7876.83     8434.06    377.52 o 
  -1  14   9        7.22       -1.32    142.09 o 
   0  14   9     9668.97     9614.14    536.40 o 
   1  14   9     8395.83     8398.06    379.91 o 
   2  14   9     6782.86     6921.40    361.62 o 
   3  14   9        1.44      -51.45    162.61 o 
   4  14   9     3231.71     3169.66    297.21 o 
   5  14   9     1840.55     2050.71    297.17 o 
   6  14   9     3525.93     3636.03    374.05 o 
  -7  15   9      377.85      255.88    681.17 o 
  -6  15   9     2259.18     2110.88    426.10 o 
  -5  15   9      145.84      252.40    229.12 o 
  -4  15   9    12395.63    12289.78    641.67 o 
  -3  15   9     1795.38     1422.24    247.47 o 
  -2  15   9     6146.18     5774.46    326.47 o 
  -1  15   9       13.90     -139.55    139.55 o 
   0  15   9    22197.85    22534.36    773.38 o 
   1  15   9     1603.05     1856.74    305.72 o 
   2  15   9     7291.10     7213.37    543.90 o 
   3  15   9      233.76      258.46    178.45 o 
   4  15   9    15194.19    15957.17    548.88 o 
   5  15   9      538.03      286.90    264.59 o 
   6  15   9     4491.73     4204.83    398.36 o 
  -6  16   9     4667.76     3787.22    645.76 o 
  -5  16   9     1885.12     1768.78    465.47 o 
  -4  16   9      221.87      364.28    187.47 o 
  -3  16   9     4461.22     4838.45    361.32 o 
  -2  16   9    15751.04    15853.32    489.34 o 
  -1  16   9     4064.27     4838.71    306.58 o 
   0  16   9       55.75       17.84    186.44 o 
   1  16   9     3093.19     3134.71    359.87 o 
   2  16   9    12661.38    12554.41    640.48 o 
   3  16   9     2215.00     2675.53    272.92 o 
   4  16   9      948.87      938.74    225.51 o 
   5  16   9     1471.39     1334.40    275.61 o 
   6  16   9     4571.83     4878.11    419.96 o 
  -6  17   9     2527.06     2958.74    503.31 o 
  -5  17   9     5635.72     5560.04    430.76 o 
  -4  17   9      476.89      663.50    220.83 o 
  -3  17   9       19.93       85.21    190.71 o 
  -2  17   9     4121.63     4296.51    297.82 o 
  -1  17   9     9142.51     8897.45    385.89 o 
   0  17   9      420.26      281.47    189.14 o 
   1  17   9      281.07      299.96    162.16 o 
   2  17   9     2842.36     2811.22    344.09 o 
   3  17   9     3018.64     2615.11    270.41 o 
   4  17   9        9.02      371.43    194.72 o 
   5  17   9      152.93      461.19    236.23 o 
   6  17   9     1621.49     1166.17    286.61 o 
  -6  18   9     1214.35     1538.08    319.59 o 
  -5  18   9     1411.03     1632.98    299.68 o 
  -4  18   9     5244.88     5716.12    362.42 o 
  -3  18   9     4390.51     5111.98    394.55 o 
  -2  18   9     6014.06     5581.66    328.29 o 
  -1  18   9     6424.45     6664.62    348.25 o 
   0  18   9    11730.58    12877.38    530.90 o 
   1  18   9     2849.75     2543.99    247.70 o 
   2  18   9     4346.63     4494.42    462.68 o 
   3  18   9     4661.88     4847.34    354.09 o 
   4  18   9     5781.98     6877.95    395.86 o 
   5  18   9     1072.11      826.88    253.06 o 
   6  18   9     2423.97     2375.91    337.65 o 
  -6  19   9      438.24      577.37    279.35 o 
  -5  19   9       88.16       64.48    225.09 o 
  -4  19   9     6749.21     7204.90    621.84 o 
  -3  19   9     8332.36     7650.45    519.03 o 
  -2  19   9     1618.43     1929.37    243.84 o 
  -1  19   9      317.78      214.58    162.69 o 
   0  19   9    11163.12    10448.26    484.24 o 
   1  19   9    15545.34    15107.25    569.01 o 
   2  19   9     2248.34     2248.06    253.15 o 
   3  19   9      337.43      131.80    181.88 o 
   4  19   9     7054.79     6814.74    399.96 o 
   5  19   9     6757.49     6582.62    449.60 o 
   6  19   9     1295.19     1428.60    302.45 o 
  -6  20   9     2633.60     3044.45    394.40 o 
  -5  20   9     2564.75     3103.55    322.95 o 
  -4  20   9     2036.10     2478.85    284.48 o 
  -3  20   9     1304.63     1208.95    260.02 o 
  -2  20   9     6653.96     7394.79    453.87 o 
  -1  20   9     2933.31     3126.00    270.83 o 
   0  20   9     2408.48     2630.61    300.45 o 
   1  20   9     1048.12     1053.84    239.10 o 
   2  20   9     6511.84     6482.89    366.44 o 
   3  20   9     3755.96     3720.69    371.48 o 
   4  20   9      453.75      474.69    212.07 o 
   5  20   9       71.87     -103.43    204.53 o 
   6  20   9     1623.62     1414.35    375.86 o 
  -6  21   9     5036.97     5854.40    493.93 o 
  -5  21   9     1737.47     1594.52    330.75 o 
  -4  21   9      620.13      898.98    224.38 o 
  -3  21   9     1779.31     1206.37    332.97 o 
  -2  21   9     8122.95     9037.77    560.10 o 
  -1  21   9     4500.95     4897.15    370.84 o 
   0  21   9      180.98      250.57    164.40 o 
   1  21   9      274.09      495.33    209.78 o 
   2  21   9     7745.06     7483.31    382.86 o 
   3  21   9      831.49      918.25    237.18 o 
   4  21   9       32.58      182.27    204.91 o 
   5  21   9      876.60     1151.37    277.97 o 
   6  21   9     2693.23     2162.00    404.54 o 
  -6  22   9      309.78      265.20    274.92 o 
  -5  22   9     6003.13     6778.29    423.07 o 
  -4  22   9     3936.56     3921.87    331.39 o 
  -3  22   9     1805.05     1971.28    287.77 o 
  -2  22   9     2161.24     2412.23    255.77 o 
  -1  22   9    16314.48    15147.18    494.18 o 
   0  22   9     8141.75     8278.82    385.18 o 
   1  22   9     1953.36     2103.06    294.07 o 
   2  22   9      706.76      785.92    199.81 o 
   3  22   9    12154.98    11575.87    471.32 o 
   4  22   9     2460.49     2219.26    287.69 o 
   5  22   9      963.52      947.30    317.25 o 
   6  22   9      335.85      604.63    266.79 o 
  -6  23   9       99.74      279.87    282.51 o 
  -5  23   9      508.24      332.08    225.03 o 
  -4  23   9     2544.55     2420.34    414.51 o 
  -3  23   9    10648.98    10971.75    620.06 o 
  -2  23   9      123.66       94.69    163.13 o 
  -1  23   9      770.48     1023.93    199.32 o 
   0  23   9     2555.30     2789.96    327.14 o 
   1  23   9    21392.90    20923.00    864.85 o 
   2  23   9       22.30      -86.86    164.60 o 
   3  23   9      447.57      486.18    208.53 o 
   4  23   9     2052.00     1869.13    277.37 o 
   5  23   9     9912.42    10545.97    642.15 o 
   6  23   9        2.02      178.78    267.14 o 
  -6  24   9     1595.89     1704.60    354.63 o 
  -5  24   9     1127.69     1211.35    269.82 o 
  -4  24   9     5283.78     5016.46    402.29 o 
  -3  24   9        0.83      288.33    213.80 o 
  -2  24   9     1925.74     2442.65    420.22 o 
  -1  24   9     1165.73     1177.68    264.89 o 
   0  24   9     7801.23     7845.29    382.98 o 
   1  24   9       23.99       55.19    196.60 o 
   2  24   9     3280.53     2904.39    351.72 o 
   3  24   9     1023.14     1210.41    231.09 o 
   4  24   9     2086.70     1473.43    262.22 o 
   5  24   9       69.83      414.58    261.19 o 
   6  24   9      923.18      838.39    298.38 o 
  -6  25   9     4907.17     6566.98    520.52 o 
  -5  25   9       51.25       89.75    218.77 o 
  -4  25   9      891.62     1083.27    264.03 o 
  -3  25   9     5783.04     5833.17    420.31 o 
  -2  25   9    10187.12     9751.67    426.05 o 
  -1  25   9      246.40      418.48    180.97 o 
   0  25   9     2864.55     2752.07    266.55 o 
   1  25   9     5307.57     5128.35    395.71 o 
   2  25   9     5048.97     4879.51    400.01 o 
   3  25   9       22.35      486.36    206.44 o 
   4  25   9      626.00      667.61    224.95 o 
   5  25   9     3793.15     4043.07    397.61 o 
   6  25   9     1945.55     1453.34    928.33 o 
  -6  26   9      192.70      160.49    324.20 o 
  -5  26   9     9176.60     8926.63    485.21 o 
  -4  26   9      469.67      403.63    233.92 o 
  -3  26   9     1398.59     1318.70    261.88 o 
  -2  26   9       35.05     -143.36    162.97 o 
  -1  26   9    17907.64    16981.47    566.04 o 
   0  26   9      644.32      512.14    190.33 o 
   1  26   9      468.97      762.24    236.99 o 
   2  26   9      129.31       81.64    204.22 o 
   3  26   9    17785.24    16232.48    715.51 o 
   4  26   9      310.68      286.15    243.26 o 
   5  26   9      478.54      702.65    275.63 o 
  -5  27   9     1323.33     1633.06    362.80 o 
  -4  27   9      292.02      -60.19    213.34 o 
  -3  27   9     6832.30     6966.52    567.83 o 
  -2  27   9     1733.01     1421.05    268.36 o 
  -1  27   9     2676.61     2524.21    268.97 o 
   0  27   9       23.73     -161.82    161.82 o 
   1  27   9    10663.91    10875.79    534.70 o 
   2  27   9     1489.76     1926.89    307.84 o 
   3  27   9     1086.51     1521.58    255.20 o 
   4  27   9        1.61       63.34    224.07 o 
   5  27   9     6590.21     6253.78    473.32 o 
  -5  28   9        1.63     -193.84    227.06 o 
  -4  28   9     5007.87     5925.15    446.46 o 
  -3  28   9     1762.07     2207.66    313.93 o 
  -2  28   9      713.33      560.08    232.14 o 
  -1  28   9       29.81      -84.84    169.03 o 
   0  28   9     5485.31     5329.26    349.51 o 
   1  28   9     2024.11     1673.08    287.93 o 
   2  28   9     1822.32     1440.15    278.10 o 
   3  28   9        0.72      107.44    239.96 o 
   4  28   9     1927.16     1396.43    297.95 o 
   5  28   9      946.34      866.69    295.59 o 
  -5  29   9      234.75      -48.58    261.14 o 
  -4  29   9     1952.61     1950.65    323.58 o 
  -3  29   9     7532.24     7280.17    467.90 o 
  -2  29   9     1851.89     2318.67    312.87 o 
  -1  29   9      535.12      360.91    186.89 o 
   0  29   9     3077.93     3114.55    295.08 o 
   1  29   9     7702.31     7985.19    489.26 o 
   2  29   9      644.96      609.57    245.99 o 
   3  29   9      714.27      471.14    293.04 o 
   4  29   9     1553.17     1379.77    317.32 o 
   5  29   9     4950.80     4741.20    436.92 o 
  -5  30   9     5078.32     5111.12    671.45 o 
  -4  30   9      415.64      587.17    263.49 o 
  -3  30   9      408.39      422.63    235.63 o 
  -2  30   9     2590.34     3296.37    384.78 o 
  -1  30   9     9375.65     8804.91    426.20 o 
   0  30   9      212.24      123.13    179.93 o 
   1  30   9      743.28      945.79    249.59 o 
   2  30   9     2792.06     2722.17    343.85 o 
   3  30   9    12860.93    13252.35    727.94 o 
   4  30   9      872.80      125.78    244.68 o 
   5  30   9      121.17      248.61    259.92 o 
  -5  31   9     2489.39     2037.45    357.80 o 
  -4  31   9      546.81      633.87    280.73 o 
  -3  31   9     2146.64     1522.50    408.56 o 
  -2  31   9     3780.64     3922.60    378.40 o 
  -1  31   9     3201.35     3422.16    304.19 o 
   0  31   9      490.19      178.26    186.50 o 
   1  31   9     2644.08     3295.83    356.50 o 
   2  31   9     2919.70     2979.62    355.80 o 
   3  31   9     1961.21     2264.24    334.37 o 
   4  31   9      859.19      960.73    289.98 o 
   5  31   9     1556.55     2345.71    351.17 o 
  -5  32   9      356.16      865.72    294.32 o 
  -4  32   9     1073.05     1361.04    305.27 o 
  -3  32   9     2520.11     2452.32    337.36 o 
  -2  32   9       92.01       -2.73    282.85 o 
  -1  32   9      821.44     1121.00    223.25 o 
   0  32   9     1665.92     1779.54    261.71 o 
   1  32   9     3407.74     3996.23    723.81 o 
   2  32   9      606.15      616.98    253.23 o 
   3  32   9     1372.52      980.78    288.28 o 
   4  32   9      834.44      655.15    342.37 o 
   5  32   9     1127.46     1691.66    475.20 o 
  -4  33   9     4668.15     4583.55    441.45 o 
  -3  33   9     3066.60     3325.53    575.05 o 
  -2  33   9      110.42      274.73    228.26 o 
  -1  33   9      729.15      960.29    225.09 o 
   0  33   9     5685.87     6118.48    387.53 o 
   1  33   9     4059.75     3785.60    372.81 o 
   2  33   9      505.11      863.96    280.79 o 
   3  33   9      391.74      299.63    255.52 o 
   4  33   9     2871.96     3311.82    458.44 o 
  -4  34   9      929.10     1193.37    299.24 o 
  -3  34   9      220.85     -224.03    271.38 o 
  -2  34   9     5485.32     5475.27    433.58 o 
  -1  34   9     1852.09     1645.92    253.29 o 
   0  34   9     1960.72     1801.05    263.06 o 
   1  34   9      464.81      196.56    235.48 o 
   2  34   9     6216.05     5564.99    499.87 o 
   3  34   9     1013.69      838.94    290.92 o 
   4  34   9     2310.85     2626.58    421.87 o 
  -4  35   9      283.72      139.28    268.59 o 
  -3  35   9      135.10      135.73    246.56 o 
  -2  35   9     1224.80     1342.80    288.92 o 
  -1  35   9     4156.68     4252.45    349.02 o 
   0  35   9     1565.87     1251.43    253.89 o 
   1  35   9       15.96       -1.48    223.38 o 
   2  35   9      651.59      616.30    264.63 o 
   3  35   9     2748.85     2885.27    368.45 o 
   4  35   9     1016.00     1268.59    360.50 o 
  -4  36   9       28.07      321.32    262.07 o 
  -3  36   9     4722.84     5113.77    554.62 o 
  -2  36   9      523.10      590.01    265.28 o 
  -1  36   9      759.12      572.60    230.21 o 
   0  36   9       61.86      -51.29    198.16 o 
   1  36   9     3657.54     3710.71    484.06 o 
   2  36   9      993.39      739.84    277.67 o 
   3  36   9      499.64      -47.69    262.47 o 
   4  36   9       36.08      241.29    325.79 o 
  -4  37   9     3424.12     2650.90    431.47 o 
  -3  37   9      398.85      605.08    278.94 o 
  -2  37   9     1101.66     1132.77    288.15 o 
  -1  37   9      665.01      415.25    223.67 o 
   0  37   9     6086.27     6554.40    417.14 o 
   1  37   9      589.44      416.80    423.22 o 
   2  37   9     1021.01      984.63    289.07 o 
   3  37   9      738.86      646.91    292.97 o 
  -3  38   9      309.83      911.07    288.05 o 
  -2  38   9     4294.91     4838.96    435.43 o 
  -1  38   9        5.61      262.43    220.91 o 
   0  38   9     1824.01     2784.25    316.38 o 
   1  38   9      388.90      361.02    225.58 o 
   2  38   9     4639.53     4443.53    435.41 o 
   3  38   9        0.54     -257.28    257.28 o 
  -3  39   9      173.78      268.48    275.92 o 
  -2  39   9        1.35      223.44    253.40 o 
  -1  39   9     3523.19     3280.95    382.27 o 
   0  39   9      942.12      906.88    258.20 o 
   1  39   9       83.07      243.18    224.86 o 
   2  39   9        0.26      -21.75    249.55 o 
   3  39   9     1380.99     1522.58    382.17 o 
  -3  40   9     2715.44     2782.85    605.30 o 
  -2  40   9      284.85      293.76    261.17 o 
  -1  40   9       43.06      117.18    257.36 o 
   0  40   9     1398.31     1853.74    289.92 o 
   1  40   9     2439.89     2795.83    334.64 o 
   2  40   9      642.86      806.46    297.95 o 
   3  40   9        9.19       23.54    523.75 o 
  -2  41   9     1809.33     2005.22    357.88 o 
  -1  41   9      544.22      439.92    272.47 o 
   0  41   9     4406.54     4445.10    383.40 o 
   1  41   9      346.45      -35.75    218.89 o 
   2  41   9     1943.53     1908.01    350.95 o 
  -2  42   9     4037.65     4083.00    430.54 o 
  -1  42   9      524.71      551.33    288.05 o 
   0  42   9      329.00      272.16    237.74 o 
   1  42   9      128.48       50.77    237.63 o 
   2  42   9     3165.01     2852.98    389.51 o 
  -1  43   9     1162.84     1726.96    343.95 o 
   0  43   9      499.91      770.01    260.01 o 
   1  43   9       95.50      152.59    224.78 o 
   0  44   9     1845.93     1814.26    340.42 o 
  -6   0  10     1519.83     1812.78    595.84 o 
  -4   0  10        5.80      -19.84    260.72 o 
  -2   0  10     1138.49      986.61    370.83 o 
   0   0  10      136.75      -76.78    176.87 o 
   2   0  10      154.33       10.19    203.37 o 
   4   0  10       76.50       36.47    231.70 o 
   6   0  10       78.50      208.91    509.04 o 
  -6   1  10      137.80      347.43    255.26 o 
  -5   1  10     6992.19     7937.28    472.26 o 
  -4   1  10     1502.71     1213.70    256.39 o 
  -3   1  10     6573.89     6828.01    426.01 o 
  -2   1  10      508.07      503.18    189.92 o 
  -1   1  10    10179.44    10859.16    377.99 o 
   0   1  10      368.59      442.58    150.42 o 
   1   1  10     7966.93     8150.91    401.85 o 
   2   1  10       23.91      139.16    153.21 o 
   3   1  10    12112.25    11984.18    631.63 o 
   4   1  10       11.79        6.53    163.19 o 
   5   1  10     5245.43     4702.39    317.61 o 
   6   1  10      105.14      -57.20    294.36 o 
  -6   2  10       31.17      162.90    242.83 o 
  -5   2  10     7523.92     8114.50    474.35 o 
  -4   2  10     2510.41     2605.94    302.99 o 
  -3   2  10    14099.48    15296.00    565.38 o 
  -2   2  10      123.60      211.77    169.35 o 
  -1   2  10    18827.28    19432.32    569.78 o 
   0   2  10     2226.61     2390.93    216.83 o 
   1   2  10    20721.89    19929.37    668.03 o 
   2   2  10       17.49      -20.50    145.46 o 
   3   2  10     9963.07     9665.97    382.95 o 
   4   2  10     1581.88     1481.99    248.05 o 
   5   2  10    11557.71    11244.90    694.81 o 
   6   2  10       37.94      122.31    279.78 o 
  -6   3  10      469.40      319.04    278.12 o 
  -5   3  10     2146.62     2691.99    333.17 o 
  -4   3  10     1550.60     2205.51    291.80 o 
  -3   3  10     4724.00     5435.36    336.93 o 
  -2   3  10     2358.67     2768.56    260.54 o 
  -1   3  10    10946.46    11264.69    383.67 o 
   0   3  10      111.89       47.49    133.85 o 
   1   3  10     5629.03     5438.87    291.99 o 
   2   3  10     1627.92     1813.37    208.09 o 
   3   3  10     5441.64     6016.75    321.65 o 
   4   3  10       37.91      -53.41    174.64 o 
   5   3  10     1829.78     1461.60    255.41 o 
   6   3  10     1049.08      509.22    262.35 o 
  -6   4  10     1069.48      772.75    282.62 o 
  -5   4  10       87.92     -112.81    300.69 o 
  -4   4  10      392.34      398.08    239.78 o 
  -3   4  10      845.44      947.45    185.86 o 
  -2   4  10     2373.33     2084.60    242.91 o 
  -1   4  10      377.00      478.79    160.38 o 
   0   4  10      318.91      313.64    149.54 o 
   1   4  10     1591.26     1908.67    209.34 o 
   2   4  10        7.01      192.02    147.72 o 
   3   4  10      461.67      791.67    209.84 o 
   4   4  10       58.41      189.19    184.00 o 
   5   4  10      774.21      829.71    237.07 o 
   6   4  10        1.14     -189.95    229.32 o 
  -6   5  10     5083.22     5600.49    449.26 o 
  -5   5  10     7368.27     6808.00    446.53 o 
  -4   5  10      510.32      698.12    232.86 o 
  -3   5  10     6836.22     7501.04    668.15 o 
  -2   5  10    12043.37    11997.00    441.41 o 
  -1   5  10    18537.03    19245.04    487.04 o 
   0   5  10       20.20      -46.46    135.31 o 
   1   5  10     8575.51     8436.85    390.74 o 
   2   5  10     8891.16     8889.39    404.32 o 
   3   5  10    11978.71    11240.21    459.27 o 
   4   5  10      182.03      229.25    192.06 o 
   5   5  10     3524.22     3297.39    325.32 o 
   6   5  10     4964.05     4589.13    454.01 o 
  -6   6  10       39.47      173.45    243.18 o 
  -5   6  10     6845.69     6901.64    510.55 o 
  -4   6  10    15551.70    16050.28    540.63 o 
  -3   6  10     9903.58    10224.79    381.57 o 
  -2   6  10       27.18     -112.36    155.57 o 
  -1   6  10     8621.19     9355.76    426.54 o 
   0   6  10    24947.97    23367.25    606.24 o 
   1   6  10    10669.17    11104.28    520.18 o 
   2   6  10      555.32      852.56    233.41 o 
   3   6  10     4872.05     5659.61    358.81 o 
   4   6  10    13910.96    14635.49    534.22 o 
   5   6  10     6162.80     5879.62    391.35 o 
   6   6  10       92.18      158.77    232.74 o 
  -6   7  10     1930.06     2175.34    341.17 o 
  -5   7  10       23.87       73.59    309.32 o 
  -4   7  10     1731.40     2138.98    307.81 o 
  -3   7  10     2949.37     3232.66    289.89 o 
  -2   7  10     3311.91     3161.97    323.51 o 
  -1   7  10      900.11      566.19    276.55 o 
   0   7  10      151.66      213.00    160.79 o 
   1   7  10     4092.33     3993.66    303.69 o 
   2   7  10     3890.75     3627.18    301.47 o 
   3   7  10      783.76      563.61    202.53 o 
   4   7  10       25.81      170.57    176.80 o 
   5   7  10      366.02      378.65    221.98 o 
   6   7  10     1642.75     1389.55    310.71 o 
  -6   8  10      325.01      824.69    404.83 o 
  -5   8  10       13.06      272.51    279.02 o 
  -4   8  10     3419.59     3806.28    415.79 o 
  -3   8  10     3198.07     3476.62    300.35 o 
  -2   8  10       81.12      300.34    204.76 o 
  -1   8  10        6.85       17.60    193.69 o 
   0   8  10     7359.10     6858.48    356.46 o 
   1   8  10     2337.51     2566.11    262.03 o 
   2   8  10      233.72      480.87    190.90 o 
   3   8  10       28.86      338.84    192.25 o 
   4   8  10     3097.06     3230.47    357.44 o 
   5   8  10      999.62     1036.99    250.32 o 
   6   8  10      203.60      401.36    257.66 o 
  -6   9  10    11875.34    12812.60    754.26 o 
  -5   9  10     2705.13     3063.56    431.05 o 
  -4   9  10      217.33      381.35    223.51 o 
  -3   9  10     1697.65     1405.41    228.85 o 
  -2   9  10    33993.78    34457.98    879.98 o 
  -1   9  10     6208.35     6187.71    405.07 o 
   0   9  10       24.25      188.31    166.58 o 
   1   9  10     3149.51     3548.84    293.54 o 
   2   9  10    32855.76    32218.44   1003.76 o 
   3   9  10     3299.83     3142.79    296.98 o 
   4   9  10       82.40       84.11    168.86 o 
   5   9  10     1008.34      788.01    341.27 o 
   6   9  10    11097.49    10671.03    794.19 o 
  -6  10  10       38.27        3.88    298.97 o 
  -5  10  10     1377.76     1786.83    366.49 o 
  -4  10  10    24205.25    25018.64    747.06 o 
  -3  10  10      663.72      455.65    212.33 o 
  -2  10  10       55.97       52.39    195.25 o 
  -1  10  10     3278.99     3723.78    373.31 o 
   0  10  10    32406.47    32542.63    739.35 o 
   1  10  10      386.04      616.86    192.52 o 
   2  10  10      146.63      170.41    179.28 o 
   3  10  10      773.70      326.26    256.03 o 
   4  10  10    19969.02    19987.89    610.35 o 
   5  10  10      923.62     1120.55    247.55 o 
   6  10  10      125.36      437.90    260.99 o 
  -6  11  10      726.77      765.68    356.89 o 
  -5  11  10      600.17      517.65    299.57 o 
  -4  11  10       11.61       81.29    218.12 o 
  -3  11  10      993.68     1076.89    257.04 o 
  -2  11  10     1201.32     1488.14    266.85 o 
  -1  11  10      110.04      376.25    260.77 o 
   0  11  10      188.85      704.67    185.76 o 
   1  11  10       48.90      -13.97    165.13 o 
   2  11  10     2628.09     3112.33    291.04 o 
   3  11  10      343.04      233.67    188.51 o 
   4  11  10        7.68      547.28    214.07 o 
   5  11  10        0.03     -110.54    196.81 o 
   6  11  10      860.88      861.27    289.91 o 
  -6  12  10        0.00      403.32    335.69 o 
  -5  12  10      178.38       65.14    282.81 o 
  -4  12  10     9543.02     9397.71    496.23 o 
  -3  12  10      547.43     -111.28    182.26 o 
  -2  12  10       92.02       39.00    203.00 o 
  -1  12  10       31.74     -181.39    184.30 o 
   0  12  10    15779.43    16746.86    743.63 o 
   1  12  10     1338.18     1450.05    229.70 o 
   2  12  10      175.80      335.24    183.34 o 
   3  12  10       12.26       59.39    181.79 o 
   4  12  10     7251.66     7514.03    423.27 o 
   5  12  10       49.66     -119.31    195.83 o 
   6  12  10      222.19      828.11    275.38 o 
  -6  13  10    12742.43    11773.66    743.63 o 
  -5  13  10        0.89      -99.71    264.51 o 
  -4  13  10       19.27      289.75    218.08 o 
  -3  13  10      190.36      387.91    213.51 o 
  -2  13  10    34176.68    33215.65    865.15 o 
  -1  13  10      145.16     -179.46    179.46 o 
   0  13  10      175.45      204.81    202.18 o 
   1  13  10       18.05      147.61    165.06 o 
   2  13  10    39270.23    38117.08    846.45 o 
   3  13  10      202.72      337.48    199.24 o 
   4  13  10       12.91      299.90    208.01 o 
   5  13  10        6.35      -71.84    219.31 o 
   6  13  10    13262.88    15110.02    921.18 o 
  -6  14  10      195.95      581.82    364.69 o 
  -5  14  10        7.73     -173.69    262.68 o 
  -4  14  10    13048.10    13175.54    838.61 o 
  -3  14  10      668.04      547.38    222.44 o 
  -2  14  10       97.40       50.81    171.95 o 
  -1  14  10       54.68      -75.28    192.35 o 
   0  14  10    22988.57    22838.49   1138.63 o 
   1  14  10      364.35      376.89    186.19 o 
   2  14  10       48.07      513.63    206.38 o 
   3  14  10      575.66      553.50    239.77 o 
   4  14  10    13417.98    13196.31    529.92 o 
   5  14  10      374.71      375.80    243.18 o 
   6  14  10       53.01      -52.69    250.38 o 
  -6  15  10       93.05      297.98    453.07 o 
  -5  15  10      346.65      713.87    269.04 o 
  -4  15  10       48.78      111.00    214.35 o 
  -3  15  10      462.14      504.10    224.25 o 
  -2  15  10      304.68      416.23    190.81 o 
  -1  15  10     1179.89     1095.17    243.43 o 
   0  15  10      552.31      831.35    229.96 o 
   1  15  10        6.07     -162.34    162.34 o 
   2  15  10       48.69       31.96    174.71 o 
   3  15  10       68.30     -146.69    185.29 o 
   4  15  10       13.82      331.26    210.84 o 
   5  15  10        1.79      -39.36    227.75 o 
   6  15  10        0.24     -141.74    246.09 o 
  -6  16  10      220.62      303.63    388.51 o 
  -5  16  10     1950.02     1529.61    424.70 o 
  -4  16  10     8882.90     9392.16    506.54 o 
  -3  16  10      320.12       83.00    210.91 o 
  -2  16  10      560.39      614.45    201.71 o 
  -1  16  10     1887.42     1715.20    284.16 o 
   0  16  10    15581.21    16274.60    610.09 o 
   1  16  10      394.24      146.73    223.68 o 
   2  16  10      194.01      186.12    192.87 o 
   3  16  10     1690.45     1656.12    257.52 o 
   4  16  10     8875.92     9302.72    464.72 o 
   5  16  10      983.21      838.86    281.11 o 
   6  16  10      156.63      293.82    269.32 o 
  -6  17  10     9735.13    11160.81    749.92 o 
  -5  17  10     1989.67     1922.10    365.77 o 
  -4  17  10       18.72      188.97    222.15 o 
  -3  17  10     3337.44     3268.10    344.78 o 
  -2  17  10    18669.25    18742.55    610.32 o 
  -1  17  10     3715.81     3255.34    333.84 o 
   0  17  10      211.41      569.71    226.36 o 
   1  17  10     4613.21     4148.46    554.24 o 
   2  17  10    24074.44    23666.20   1076.89 o 
   3  17  10     3744.10     3519.58    322.41 o 
   4  17  10       14.73     -154.56    199.63 o 
   5  17  10     1402.29     1574.78    311.10 o 
   6  17  10     9264.95     9519.26    563.70 o 
  -6  18  10      360.97      676.67    427.89 o 
  -5  18  10      769.76      934.02    319.13 o 
  -4  18  10     5902.70     5754.81    429.15 o 
  -3  18  10     2905.91     2798.09    326.61 o 
  -2  18  10      910.00      601.87    200.62 o 
  -1  18  10      931.39      877.33    243.61 o 
   0  18  10     9580.93     9774.98    498.80 o 
   1  18  10     2305.45     2070.38    305.12 o 
   2  18  10       43.58      217.53    191.24 o 
   3  18  10     2146.16     2582.78    298.06 o 
   4  18  10     4844.10     4449.23    368.94 o 
   5  18  10      925.40     1019.22    287.79 o 
   6  18  10       32.96      206.40    363.64 o 
  -6  19  10       67.87      843.42    385.22 o 
  -5  19  10        0.19     -167.81    258.09 o 
  -4  19  10      549.43      775.84    265.14 o 
  -3  19  10      452.29      382.94    235.26 o 
  -2  19  10      714.32      597.30    202.14 o 
  -1  19  10       31.31      193.29    211.06 o 
   0  19  10      876.83      998.65    260.77 o 
   1  19  10       81.61      313.46    220.37 o 
   2  19  10      248.09      320.81    193.08 o 
   3  19  10      188.97      262.09    204.50 o 
   4  19  10        8.26      495.03    274.46 o 
   5  19  10       56.98       42.11    241.35 o 
  -5  20  10     4388.48     4166.87    472.26 o 
  -4  20  10     5418.72     4987.44    414.34 o 
  -3  20  10     4313.45     4527.20    411.88 o 
  -2  20  10       29.84      -52.45    224.26 o 
  -1  20  10     7005.53     7224.12    445.71 o 
   0  20  10     7238.86     7516.31    457.62 o 
   1  20  10     6544.09     7024.84    460.29 o 
   2  20  10      532.98      725.92    216.24 o 
   3  20  10     4784.29     4701.00    378.88 o 
   4  20  10     6798.46     6643.46    420.86 o 
   5  20  10     5075.70     5367.11    451.49 o 
  -5  21  10     6204.50     6113.88    535.80 o 
  -4  21  10        4.33     -218.77    296.87 o 
  -3  21  10     7989.91     8051.34    482.15 o 
  -2  21  10     5325.76     5364.41    630.82 o 
  -1  21  10    12113.85    11504.64    596.28 o 
   0  21  10       30.94     -182.30    198.51 o 
   1  21  10     7802.57     8267.81    705.32 o 
   2  21  10     5849.32     5610.96    435.17 o 
   3  21  10     8284.36     7948.42    434.14 o 
   4  21  10        5.34      207.58    222.30 o 
   5  21  10     4319.82     4606.77    436.90 o 
  -5  22  10      738.73      433.93    297.17 o 
  -4  22  10     1150.78     1227.33    385.63 o 
  -3  22  10     1598.75     1959.72    299.04 o 
  -2  22  10      890.04      669.60    207.42 o 
  -1  22  10     1585.80     1943.93    293.24 o 
   0  22  10      553.27      205.54    228.49 o 
   1  22  10     1240.00     1417.52    284.97 o 
   2  22  10        8.60       31.36    213.10 o 
   3  22  10     2124.39     1913.07    282.26 o 
   4  22  10      400.18       57.67    220.79 o 
   5  22  10      787.29      995.42    303.26 o 
  -5  23  10     1288.07     1338.93    531.97 o 
  -4  23  10      690.89     1079.54    365.67 o 
  -3  23  10     1211.86     1695.11    298.65 o 
  -2  23  10       77.25      433.90    214.64 o 
  -1  23  10     1530.97     1711.07    283.18 o 
   0  23  10      720.50      498.72    231.22 o 
   1  23  10     1513.30     1484.38    384.78 o 
   2  23  10      126.86      340.05    253.90 o 
   3  23  10     2334.34     2916.82    508.83 o 
   4  23  10        5.82      119.98    221.88 o 
   5  23  10      670.25      855.80    293.21 o 
  -5  24  10     5272.03     5744.25    474.23 o 
  -4  24  10      755.16      795.69    275.22 o 
  -3  24  10     9520.27    10465.09    611.26 o 
  -2  24  10       19.92       60.21    210.52 o 
  -1  24  10    11354.88    11310.20    610.30 o 
   0  24  10      159.17      180.87    212.35 o 
   1  24  10    11067.16    11634.58    565.93 o 
   2  24  10       66.96      -30.85    234.85 o 
   3  24  10     7195.57     7379.12    431.81 o 
   4  24  10     1033.50      873.21    273.58 o 
   5  24  10     6908.82     6700.55    495.50 o 
  -5  25  10     4288.71     5150.22    473.40 o 
  -4  25  10       69.44     -216.15    216.15 o 
  -3  25  10     8730.21     8459.52    506.75 o 
  -2  25  10       63.60      122.05    220.62 o 
  -1  25  10     8514.84     8662.46    492.64 o 
   0  25  10       54.47     -145.77    237.41 o 
   1  25  10     7658.35     8032.93    497.35 o 
   2  25  10      234.76      -19.25    222.15 o 
   3  25  10     7347.92     7305.66    595.43 o 
   4  25  10        5.45      -41.56    222.18 o 
   5  25  10     3799.91     4045.58    430.49 o 
  -5  26  10      625.57      777.16    301.07 o 
  -4  26  10       94.10     -196.56    303.49 o 
  -3  26  10      128.21      104.14    237.81 o 
  -2  26  10      458.50      470.53    238.01 o 
  -1  26  10      447.70      554.06    237.35 o 
   0  26  10       11.97       43.19    212.15 o 
   1  26  10      117.31      268.63    235.02 o 
   2  26  10       79.65     -132.75    216.55 o 
   3  26  10      833.33      364.42    265.65 o 
   4  26  10       87.11       25.92    219.43 o 
   5  26  10       69.22      539.64    279.45 o 
  -5  27  10     3050.14     3702.59    570.37 o 
  -4  27  10      371.26      662.35    275.70 o 
  -3  27  10     2150.80     2939.33    525.78 o 
  -2  27  10      182.44      -20.17    218.44 o 
  -1  27  10     6064.83     6247.78    444.90 o 
   0  27  10      406.26      529.26    243.98 o 
   1  27  10     1482.29     1030.10    275.98 o 
   2  27  10      188.30        5.61    234.34 o 
   3  27  10     4559.81     5425.65    461.14 o 
   4  27  10        1.37      278.36    258.74 o 
  -4  28  10      745.84      710.78    289.09 o 
  -3  28  10     9941.81    11825.23    587.53 o 
  -2  28  10        6.75       -3.67    221.78 o 
  -1  28  10     7928.09     8628.75    593.64 o 
   0  28  10     1712.76     1753.75    295.53 o 
   1  28  10    10920.34    11270.48    944.96 o 
   2  28  10        1.73       10.66    235.01 o 
   3  28  10     5858.93     6180.32    480.73 o 
   4  28  10      705.48      998.69    291.38 o 
  -4  29  10      108.94       -9.69    258.18 o 
  -3  29  10     4396.94     4062.54    401.55 o 
  -2  29  10     1418.61     2016.13    369.92 o 
  -1  29  10     5092.52     5874.81    385.93 o 
   0  29  10       69.37       12.99    221.59 o 
   1  29  10     4754.24     4754.72    423.11 o 
   2  29  10      932.66      891.07    286.40 o 
   3  29  10     3660.10     3660.11    405.24 o 
   4  29  10       20.75      141.54    304.58 o 
  -4  30  10        9.59     -229.08    229.08 o 
  -3  30  10      423.87      546.07    262.53 o 
  -2  30  10      240.84      559.20    256.63 o 
  -1  30  10      161.23      128.34    220.50 o 
   0  30  10        1.25      -63.80    222.05 o 
   1  30  10      359.98      284.89    253.79 o 
   2  30  10      106.28      382.09    314.28 o 
   3  30  10      169.89      265.79    263.28 o 
   4  30  10        6.69      -19.49    302.05 o 
  -4  31  10      259.20      -78.62    267.47 o 
  -3  31  10      648.06      927.79    293.76 o 
  -2  31  10     2963.36     2940.63    446.36 o 
  -1  31  10     6191.86     6143.30    393.47 o 
   0  31  10        3.31     -102.69    218.13 o 
   1  31  10     1069.55      449.65    263.41 o 
   2  31  10     3675.69     3498.86    395.89 o 
   3  31  10     3117.00     2556.20    381.94 o 
   4  31  10      133.65       94.17    302.16 o 
  -4  32  10     5873.57     5373.14    481.06 o 
  -3  32  10     3996.35     3419.68    523.23 o 
  -2  32  10      197.99      267.02    248.71 o 
  -1  32  10     1992.81     1980.63    278.68 o 
   0  32  10     6388.93     6110.23    465.61 o 
   1  32  10     3401.20     3177.80    376.75 o 
   2  32  10       44.46       24.01    243.81 o 
   3  32  10     1289.06     1343.44    322.46 o 
   4  32  10     4946.95     5528.81   1021.02 o 
  -4  33  10        0.72      283.71    321.65 o 
  -3  33  10     1196.47     1247.99    317.55 o 
  -2  33  10     3132.82     3910.18    466.83 o 
  -1  33  10      621.53      519.40    226.19 o 
   0  33  10       62.58      514.58    254.06 o 
   1  33  10     1222.78      932.12    283.97 o 
   2  33  10     2990.57     2816.46    390.30 o 
   3  33  10      365.55      500.30    282.36 o 
  -3  34  10      914.55     1135.56    309.48 o 
  -2  34  10       49.32      -45.10    254.26 o 
  -1  34  10       27.38      -64.97    208.92 o 
   0  34  10      254.34      639.33    364.82 o 
   1  34  10      578.07      434.94    266.81 o 
   2  34  10      109.57      -24.85    250.70 o 
   3  34  10       28.07       11.39    268.35 o 
  -3  35  10       92.80       30.89    270.78 o 
  -2  35  10     5353.77     5314.24    464.40 o 
  -1  35  10     2092.11     1739.21    283.80 o 
   0  35  10        2.15      -42.84    246.96 o 
   1  35  10      112.91     -114.01    231.68 o 
   2  35  10     6459.70     6231.72    901.55 o 
   3  35  10      678.12      838.97    320.39 o 
  -3  36  10      127.60      715.64    353.65 o 
  -2  36  10        7.41        5.44    247.05 o 
  -1  36  10       98.96      619.06    240.23 o 
   0  36  10     8090.92     7757.29    637.90 o 
   1  36  10      324.86       83.76    251.23 o 
   2  36  10        0.98     -252.34    252.34 o 
   3  36  10       39.44     -368.48    405.32 o 
  -2  37  10     1229.05     1096.90    312.73 o 
  -1  37  10       24.68     -218.36    244.40 o 
   0  37  10       42.89      154.83    258.37 o 
   1  37  10       27.08       -3.48    257.50 o 
   2  37  10     1201.15      611.91    298.72 o 
  -2  38  10       46.46     -163.79    239.27 o 
  -1  38  10      136.35      163.92    266.09 o 
   0  38  10     1148.43      770.70    309.68 o 
   1  38  10      149.86       11.39    262.31 o 
   2  38  10       92.03      -33.22    276.33 o 
  -1  39  10       28.34     -233.82    233.82 o 
   0  39  10        8.01      216.91    264.34 o 
   1  39  10      179.25       26.01    268.21 o 
  -1  40  10      226.50      706.18    436.20 o 
   0  40  10     5146.54     4721.14    709.68 o 
   1  40  10      158.77     1066.98    437.34 o 
  -5   0  11     2335.96     2851.20    676.76 o 
  -3   0  11    20240.05    20841.24    977.53 o 
  -1   0  11     1900.63     2566.71    341.48 o 
   1   0  11    21752.09    21183.67    755.18 o 
   3   0  11     2844.41     3762.93    537.39 o 
   5   0  11    15484.46    18255.93   1540.36 o 
  -6   1  11      329.24      350.49    292.56 o 
  -5   1  11     5504.29     5855.01    512.04 o 
  -4   1  11       27.30      212.44    284.81 o 
  -3   1  11     1229.96      954.23    409.41 o 
  -2   1  11     2762.49     3531.53    338.17 o 
  -1   1  11    13272.08    14041.24    588.19 o 
   0   1  11      140.78       79.73    148.48 o 
   1   1  11     2986.68     3160.53    257.24 o 
   2   1  11     2530.65     2692.39    252.87 o 
   3   1  11     5559.47     5997.10    493.99 o 
   4   1  11        4.52       98.10    229.14 o 
   5   1  11      976.17      572.01    273.40 o 
  -6   2  11       89.46      161.09    274.68 o 
  -5   2  11       24.21      194.46    332.14 o 
  -4   2  11      882.70      738.36   1169.61 o 
  -3   2  11      306.36      194.88    359.30 o 
  -2   2  11      799.83      545.61    268.77 o 
  -1   2  11      457.00      580.67    228.59 o 
   0   2  11     3475.45     3996.85    274.38 o 
   1   2  11     1413.10     1613.20    238.11 o 
   2   2  11      298.99      683.89    210.00 o 
   3   2  11      212.41      547.62    217.97 o 
   4   2  11     2840.93     3307.29    326.27 o 
   5   2  11      736.26      698.92    287.52 o 
  -6   3  11       14.30      430.82    285.29 o 
  -5   3  11     8578.46     8048.86    689.06 o 
  -4   3  11     2174.62     3440.66    484.30 o 
  -3   3  11      853.57      886.04    246.03 o 
  -2   3  11      308.38      313.53    187.75 o 
  -1   3  11    21250.90    21665.57    604.47 o 
   0   3  11     3784.28     3593.49    399.66 o 
   1   3  11      976.51     1140.88    228.32 o 
   2   3  11      656.34      730.85    260.29 o 
   3   3  11     9918.38     9683.34    452.73 o 
   4   3  11     2541.33     2438.58    301.73 o 
   5   3  11      417.70      927.62    255.60 o 
  -6   4  11     2744.68     2138.19    437.15 o 
  -5   4  11      988.38      850.67    850.36 o 
  -4   4  11      815.65      868.01    467.84 o 
  -3   4  11    13867.79    14011.63    694.87 o 
  -2   4  11     4702.40     4856.85    414.08 o 
  -1   4  11     4087.10     3991.95    375.28 o 
   0   4  11     1727.78     1930.77    254.47 o 
   1   4  11    21730.87    20332.53    594.02 o 
   2   4  11     5325.61     5067.88    350.42 o 
   3   4  11     2865.55     2929.58    297.67 o 
   4   4  11     1235.73     1372.95    262.90 o 
   5   4  11     6349.60     6998.60    433.00 o 
  -6   5  11      653.23      966.87    635.00 o 
  -5   5  11     2898.76     2352.91    847.42 o 
  -4   5  11     1133.82      694.41    520.81 o 
  -3   5  11     2268.71     2452.07    376.21 o 
  -2   5  11     1846.27     2147.78    339.76 o 
  -1   5  11     2860.91     2589.82    379.12 o 
   0   5  11      695.24      752.72    210.40 o 
   1   5  11     4001.98     4354.10    329.32 o 
   2   5  11     3671.15     4246.70    331.04 o 
   3   5  11     1086.35      957.71    230.73 o 
   4   5  11      341.39      272.75    215.97 o 
   5   5  11     1712.49     1634.99    285.03 o 
  -6   6  11      834.35      736.68    486.42 o 
  -5   6  11      171.08        0.43    359.06 o 
  -4   6  11       33.69      161.83    406.05 o 
  -3   6  11     1721.43     1793.32    361.12 o 
  -2   6  11     2395.61     2305.37    310.98 o 
  -1   6  11       14.01      325.56    222.97 o 
   0   6  11      784.58     1047.74    211.76 o 
   1   6  11     2180.63     2904.09    292.09 o 
   2   6  11     1793.46     2018.39    267.16 o 
   3   6  11      831.53      703.50    223.08 o 
   4   6  11      660.50      800.72    234.56 o 
   5   6  11     1037.56      854.64    298.23 o 
  -6   7  11      875.96      521.67    365.32 o 
  -5   7  11     4189.31     3776.51    747.37 o 
  -4   7  11     9852.16    10342.60   1035.73 o 
  -3   7  11      475.66      343.84    245.80 o 
  -2   7  11     1809.61     1474.03    278.10 o 
  -1   7  11    12920.33    12346.84    551.26 o 
   0   7  11    13117.83    13129.82    679.04 o 
   1   7  11      436.29      287.86    190.90 o 
   2   7  11     1040.97      670.80    215.29 o 
   3   7  11     6282.92     6906.91    407.34 o 
   4   7  11     8603.27     9335.28    428.64 o 
   5   7  11      202.44     -101.35    208.97 o 
  -6   8  11     6814.13     6829.23    611.20 o 
  -5   8  11      903.59      896.25    393.80 o 
  -4   8  11     3329.35     3310.22    717.95 o 
  -3   8  11     3280.26     3086.20    437.02 o 
  -2   8  11    12040.78    12428.98    555.50 o 
  -1   8  11     1918.00     1961.83    305.52 o 
   0   8  11     4490.42     4459.51    328.59 o 
   1   8  11     4842.64     4500.20    335.03 o 
   2   8  11    12068.38    12136.05    493.98 o 
   3   8  11     2271.61     2564.15    293.76 o 
   4   8  11     2330.38     2577.63    282.57 o 
   5   8  11     1914.91     2100.14    296.70 o 
  -5   9  11       70.05     -248.89    331.19 o 
  -4   9  11     1015.54     1712.55    453.78 o 
  -3   9  11     1120.45     1129.75    313.51 o 
  -2   9  11     1503.56     1919.44    453.16 o 
  -1   9  11       21.32      148.88    219.53 o 
   0   9  11      855.42      758.72    253.33 o 
   1   9  11     2230.37     2295.38    274.68 o 
   2   9  11     3279.27     3138.90    309.22 o 
   3   9  11       16.74     -173.50    173.50 o 
   4   9  11      350.48      254.08    193.56 o 
   5   9  11     2398.20     2798.54    327.95 o 
  -5  10  11      117.73     -177.72    316.21 o 
  -4  10  11      186.65       92.71    275.40 o 
  -3  10  11      624.62      636.86    296.09 o 
  -2  10  11     6692.41     7416.86    461.98 o 
  -1  10  11      728.31     1119.30    260.22 o 
   0  10  11       11.25      630.68    240.99 o 
   1  10  11     1685.56     1317.34    245.69 o 
   2  10  11     5636.67     5969.66    386.60 o 
   3  10  11     1001.86      585.08    223.78 o 
   4  10  11        8.09       18.78    213.05 o 
   5  10  11     1028.14     1595.00    289.80 o 
  -5  11  11      303.00      187.93    375.85 o 
  -4  11  11    18166.26    17186.34   1048.55 o 
  -3  11  11       68.43      635.43    291.25 o 
  -2  11  11     4180.20     4305.12    406.01 o 
  -1  11  11     1268.43      750.20    239.76 o 
   0  11  11    19920.79    20127.19   1045.19 o 
   1  11  11       35.74     -128.38    181.30 o 
   2  11  11     2296.42     2778.39    296.74 o 
   3  11  11      419.51      680.83    223.05 o 
   4  11  11    13776.89    12620.24    574.72 o 
   5  11  11        7.35     -202.42    202.42 o 
  -5  12  11      484.43      573.94    372.22 o 
  -4  12  11     3655.78     4100.60    612.12 o 
  -3  12  11      197.71     -150.73    249.87 o 
  -2  12  11    13585.74    13083.96    744.08 o 
  -1  12  11      963.55     1320.62    273.63 o 
   0  12  11     3160.97     3689.07    362.07 o 
   1  12  11        6.76     -167.42    167.42 o 
   2  12  11    11879.49    10735.97    476.01 o 
   3  12  11     1288.48     1229.71    256.13 o 
   4  12  11     2134.48     2103.45    299.13 o 
   5  12  11      266.65       -8.07    226.49 o 
  -5  13  11       93.18      475.55    395.17 o 
  -4  13  11       80.92      282.96    270.53 o 
  -3  13  11     1245.95     1850.56    356.94 o 
  -2  13  11      287.72      543.93    311.31 o 
  -1  13  11      424.63      643.83    244.02 o 
   0  13  11      146.81      163.06    219.45 o 
   1  13  11     1944.89     2104.62    318.52 o 
   2  13  11      648.88      468.28    220.31 o 
   3  13  11     1660.97     1922.34    291.90 o 
   4  13  11       15.30       98.62    221.32 o 
   5  13  11     1769.82     1458.26    287.96 o 
  -5  14  11      334.90      939.46    428.28 o 
  -4  14  11     1375.01     1722.76    316.22 o 
  -3  14  11      146.46      218.03    265.16 o 
  -2  14  11     8414.92     8512.54    488.76 o 
  -1  14  11     1469.47     1467.31    284.05 o 
   0  14  11     1241.12     1552.85    288.48 o 
   1  14  11       24.30     -204.11    204.11 o 
   2  14  11     8034.85     8090.29    433.48 o 
   3  14  11     1844.24     2004.13    300.75 o 
   4  14  11      933.55      722.12    367.68 o 
   5  14  11      146.49      607.60    277.63 o 
  -5  15  11     1578.71     2869.46    557.42 o 
  -4  15  11    13045.61    13621.97    617.72 o 
  -3  15  11      337.81      222.43    270.86 o 
  -2  15  11     3623.96     4069.42    390.06 o 
  -1  15  11     1232.55     1616.08    293.99 o 
   0  15  11    18752.61    18318.53    705.43 o 
   1  15  11       42.10       73.13    233.59 o 
   2  15  11     3604.75     3547.75    328.63 o 
   3  15  11     2877.11     2782.57    314.65 o 
   4  15  11     9630.18    10175.18    502.73 o 
   5  15  11      144.37      277.23    267.43 o 
  -5  16  11      501.04      425.90    547.29 o 
  -4  16  11     1070.17     1358.60    300.50 o 
  -3  16  11     2855.99     2545.48    521.47 o 
  -2  16  11     7411.50     7277.91    466.08 o 
  -1  16  11      267.61      289.55    232.34 o 
   0  16  11      458.14      634.75    250.37 o 
   1  16  11     4929.63     5468.24    439.14 o 
   2  16  11     6406.38     6545.78    405.20 o 
   3  16  11      654.60      609.76    261.94 o 
   4  16  11      460.99      204.24    234.53 o 
   5  16  11     2329.77     2475.06    365.91 o 
  -5  17  11       15.97       -8.35    367.83 o 
  -4  17  11        9.07      201.00    279.88 o 
  -3  17  11     1064.63     1231.85    335.70 o 
  -2  17  11      542.43      831.35    259.66 o 
  -1  17  11      231.82      669.51    251.42 o 
   0  17  11      145.65     -135.13    277.33 o 
   1  17  11     1144.48     1240.41    290.00 o 
   2  17  11      638.02      568.23    214.60 o 
   3  17  11      603.95      614.43    240.71 o 
   4  17  11       86.62      -26.17    214.14 o 
   5  17  11     1125.87     1079.16    312.34 o 
  -5  18  11      202.94        6.29    369.31 o 
  -4  18  11     1450.58      843.42    286.49 o 
  -3  18  11     4266.60     4600.66    477.75 o 
  -2  18  11     5795.34     5873.68    443.67 o 
  -1  18  11     2118.76     2055.72    385.63 o 
   0  18  11     2313.79     1843.11    312.90 o 
   1  18  11     4995.64     5011.92    429.44 o 
   2  18  11     6150.04     6119.93    469.26 o 
   3  18  11     1547.30     1770.23    289.65 o 
   4  18  11     2632.99     2421.97    322.91 o 
   5  18  11      829.65      938.48    300.59 o 
  -5  19  11     6310.12     6566.68    567.17 o 
  -4  19  11     7221.56     7171.66    494.49 o 
  -3  19  11      580.15     1575.12    352.73 o 
  -2  19  11     1887.19     2514.43    342.03 o 
  -1  19  11    10512.80    10133.66    537.45 o 
   0  19  11     9856.06     9751.37    542.34 o 
   1  19  11      764.50     1302.56    290.54 o 
   2  19  11      347.78      288.15    248.81 o 
   3  19  11     8526.24     9011.40    477.79 o 
   4  19  11     4260.04     4699.89    401.97 o 
   5  19  11      582.63      475.04    286.45 o 
  -5  20  11       18.75      145.60    306.13 o 
  -4  20  11       32.23        6.99    247.13 o 
  -3  20  11     3897.27     4509.28    485.90 o 
  -2  20  11     2107.55     2049.50    328.19 o 
  -1  20  11       27.57       69.97    225.08 o 
   0  20  11      173.31       66.84    252.70 o 
   1  20  11     5574.37     6156.86    477.79 o 
   2  20  11     3052.92     2854.74    368.67 o 
   3  20  11       31.40       -4.92    208.95 o 
   4  20  11       75.66       65.79    243.76 o 
  -5  21  11      394.73      530.38    407.53 o 
  -4  21  11       17.83      180.08    256.67 o 
  -3  21  11      946.53     2051.85    374.48 o 
  -2  21  11     1299.87     1447.04    302.45 o 
  -1  21  11      191.89      258.91    229.37 o 
   0  21  11        3.18      -20.77    223.91 o 
   1  21  11     1507.27     1543.36    307.41 o 
   2  21  11     1546.86      987.38    289.67 o 
   3  21  11       53.07       67.23    226.02 o 
   4  21  11        1.13      198.43    238.89 o 
  -4  22  11      587.14      658.56    289.95 o 
  -3  22  11     9273.09     8706.43    527.56 o 
  -2  22  11     1581.44     1147.49    457.05 o 
  -1  22  11     2205.67     2328.10    327.03 o 
   0  22  11      935.09      412.58    247.89 o 
   1  22  11     9552.42     9551.14    550.37 o 
   2  22  11     1648.64     1860.56    335.68 o 
   3  22  11     1872.68     1737.50    338.45 o 
   4  22  11     1080.57      880.80    327.10 o 
  -4  23  11     1447.26     1340.20    454.86 o 
  -3  23  11      849.05      859.17    287.21 o 
  -2  23  11       17.42      -97.61    270.22 o 
  -1  23  11    13217.15    13724.57    721.57 o 
   0  23  11     1328.01     1207.31    290.49 o 
   1  23  11      729.88     1197.08    295.39 o 
   2  23  11       48.66     -118.16    236.01 o 
   3  23  11    10064.81     9393.20    572.10 o 
   4  23  11      872.62      889.73    278.69 o 
  -4  24  11      259.56      381.56    278.70 o 
  -3  24  11     2363.83     2467.19    360.07 o 
  -2  24  11      357.78     -228.80    255.28 o 
  -1  24  11       90.28       17.27    235.14 o 
   0  24  11     1575.74     1054.53    280.31 o 
   1  24  11     2113.92     2420.14    351.61 o 
   2  24  11      865.36      923.10    300.45 o 
   3  24  11       37.10      429.82    277.62 o 
   4  24  11     1551.29     1239.67    299.34 o 
  -4  25  11      114.93      437.13    290.87 o 
  -3  25  11      579.84      453.50    276.06 o 
  -2  25  11     1103.82     1488.98    363.57 o 
  -1  25  11     2023.94     2236.60    337.91 o 
   0  25  11      289.48       27.22    232.02 o 
   1  25  11      706.14      722.17    282.51 o 
   2  25  11     1700.37     1675.16    333.29 o 
   3  25  11     1877.73     1868.78    357.12 o 
   4  25  11      203.29      125.70    256.83 o 
  -4  26  11       20.70     -221.60    262.39 o 
  -3  26  11    11628.13    12894.26   1320.56 o 
  -2  26  11       33.59      164.66    290.82 o 
  -1  26  11     1488.63     1620.86    325.67 o 
   0  26  11        3.56     -143.00    240.79 o 
   1  26  11    11346.25    11391.90    597.89 o 
   2  26  11       41.85      -21.01    268.29 o 
   3  26  11     2058.30     1861.16    362.87 o 
   4  26  11        1.48     -340.19    340.19 o 
  -4  27  11       16.90      361.92    297.62 o 
  -3  27  11     1376.02     1375.32    357.60 o 
  -2  27  11      870.18      859.23    338.97 o 
  -1  27  11     7279.90     7055.29    770.83 o 
   0  27  11       13.62      -91.38    265.86 o 
   1  27  11      482.77      756.74    278.29 o 
   2  27  11     1011.77     1132.97    436.17 o 
   3  27  11     5797.48     5933.33    504.08 o 
  -3  28  11      178.02      170.92    264.86 o 
  -2  28  11       10.08      195.41    363.82 o 
  -1  28  11        2.17     -309.82    311.73 o 
   0  28  11      693.97      545.60    282.49 o 
   1  28  11       95.23      -22.86    400.07 o 
   2  28  11      312.60      253.03    272.19 o 
   3  28  11      114.77      -77.15    274.42 o 
  -3  29  11      525.38       79.53    277.33 o 
  -2  29  11        9.41       81.45    299.81 o 
  -1  29  11     2596.77     2185.39    340.32 o 
   0  29  11     1498.12     1914.85    402.62 o 
   1  29  11      199.50     -120.31    241.96 o 
   2  29  11      123.40      346.65    284.27 o 
   3  29  11     2746.88     3107.11    482.04 o 
  -3  30  11     5751.65     6305.48    660.84 o 
  -2  30  11     2980.90     2609.71    435.96 o 
  -1  30  11     1312.63     1344.56    314.43 o 
   0  30  11      695.38      468.40    281.58 o 
   1  30  11     5864.13     5559.85    481.62 o 
   2  30  11     2080.79     2925.06    398.48 o 
   3  30  11      822.06      641.25    315.06 o 
  -3  31  11      542.18      353.87    499.85 o 
  -2  31  11     1278.47     1243.24    384.88 o 
  -1  31  11     1763.71     1150.85    301.37 o 
   0  31  11     1203.68     1222.35    299.57 o 
   1  31  11      403.23      372.19    275.43 o 
   2  31  11     1817.07     1559.99    345.33 o 
   3  31  11     1697.25      573.77    738.55 o 
  -2  32  11      322.44      -79.80    309.40 o 
  -1  32  11      180.66       24.38    239.57 o 
   0  32  11      350.79      589.54    342.00 o 
   1  32  11      206.67      302.05    287.63 o 
   2  32  11      260.50      599.65    319.13 o 
  -2  33  11      219.17     -102.44    308.05 o 
  -1  33  11     1402.08     1076.18    301.01 o 
   0  33  11     4202.45     3233.92    564.43 o 
   1  33  11       16.43     -263.00    263.00 o 
   2  33  11       38.92      -40.27    276.35 o 
  -1  34  11      369.89      -51.50    346.42 o 
   0  34  11     1188.04     1065.44    322.14 o 
   1  34  11      939.74      576.78    293.33 o 
  -1  35  11        9.43      -12.13    400.49 o 
   0  35  11     1217.36     1546.12    337.43 o 
   1  35  11      606.37      884.92    317.06 o 
   0  36  11       15.09        5.88    517.87 o 
  -4   0  12     6308.86     6287.95    876.84 o 
  -2   0  12     6065.06     7738.16    664.23 o 
   0   0  12     5135.99     5958.32    609.00 o 
   2   0  12     6320.14     6387.33    648.41 o 
   4   0  12     3902.79     3131.48    910.68 o 
  -5   1  12       48.68      111.81    497.27 o 
  -4   1  12     1068.17     1774.28    614.97 o 
  -3   1  12     5623.87     6935.74    555.14 o 
  -2   1  12     2982.75     3891.01    453.45 o 
  -1   1  12      727.68      705.88    249.73 o 
   0   1  12     2122.35     2543.85    319.12 o 
   1   1  12     6898.40     5961.14    436.75 o 
   2   1  12     4904.26     4666.23    413.33 o 
   3   1  12      222.58     -232.90    232.90 o 
   4   1  12     1403.62     1526.14    430.50 o 
   5   1  12     3150.62     2258.83    559.50 o 
  -5   2  12     8259.68     6382.11    932.75 o 
  -4   2  12       66.54      226.57    456.07 o 
  -3   2  12       63.73      332.53    301.57 o 
  -2   2  12     1252.92      956.55    324.13 o 
  -1   2  12    13977.01    15103.48    602.39 o 
   0   2  12      896.47      969.13    226.21 o 
   1   2  12       53.80      186.23    191.45 o 
   2   2  12      375.37      656.95    224.85 o 
   3   2  12     6307.53     6697.96    485.74 o 
   4   2  12       28.72     -137.78    240.07 o 
   5   2  12       68.07       54.16    504.62 o 
  -5   3  12      375.43      626.74    573.77 o 
  -4   3  12     3554.92     3110.14    732.66 o 
  -3   3  12     3422.67     3596.59    456.37 o 
  -2   3  12     2222.55     2926.23    634.24 o 
  -1   3  12      322.35      435.68    245.13 o 
   0   3  12     6382.63     6906.30    400.15 o 
   1   3  12     4408.48     4278.50    343.64 o 
   2   3  12     2183.98     2273.88    340.50 o 
   3   3  12     1074.67     1127.16    257.05 o 
   4   3  12     4387.91     5015.81    452.88 o 
   5   3  12      969.76     1319.59    384.27 o 
  -5   4  12       49.47      776.80    547.29 o 
  -4   4  12     4297.75     5146.29    865.07 o 
  -3   4  12     2007.86     2251.72    402.88 o 
  -2   4  12     2142.84     1965.97    392.44 o 
  -1   4  12      109.44      219.27    239.08 o 
   0   4  12     4826.51     5335.99    365.97 o 
   1   4  12     3827.48     4506.61    352.91 o 
   2   4  12     3146.80     3589.65    332.43 o 
   3   4  12      137.98      215.64    236.49 o 
   4   4  12     4845.93     5065.03    641.72 o 
   5   4  12     1973.06     2465.75    762.09 o 
  -5   5  12      461.24      367.80    556.12 o 
  -4   5  12      460.33      -14.71    435.48 o 
  -3   5  12     4035.72     4426.29   1106.35 o 
  -2   5  12     4296.67     4070.63    446.73 o 
  -1   5  12     2750.47     3081.24    391.30 o 
   0   5  12      312.79      431.08    245.17 o 
   1   5  12     4158.35     3986.91    338.24 o 
   2   5  12     4233.58     4381.81    459.26 o 
   3   5  12     1254.85      969.24    332.91 o 
   4   5  12       49.25      167.11    227.85 o 
  -5   6  12     4089.26     5058.02    897.44 o 
  -4   6  12      482.79      279.53    497.27 o 
  -3   6  12      154.76     -111.83    336.35 o 
  -2   6  12     4702.50     5074.96    424.04 o 
  -1   6  12     6484.36     6810.56    459.67 o 
   0   6  12      305.40      440.44    244.96 o 
   1   6  12      158.32      146.00    196.74 o 
   2   6  12     4032.70     4315.74    407.31 o 
   3   6  12     2549.50     2859.95    366.04 o 
   4   6  12      132.38      146.07    227.57 o 
  -5   7  12     1574.24     1215.22    644.39 o 
  -4   7  12     3883.47     3401.44    756.20 o 
  -3   7  12     1098.86     1623.35    461.67 o 
  -2   7  12      736.42      926.73    280.09 o 
  -1   7  12     5394.79     5291.03    428.25 o 
   0   7  12     3559.04     3438.32    367.28 o 
   1   7  12     1363.58     2009.20    272.54 o 
   2   7  12     1090.69     1232.56    254.51 o 
   3   7  12     4574.71     4895.64    602.85 o 
   4   7  12     3348.97     3382.25    317.16 o 
  -5   8  12       44.34      638.50    553.17 o 
  -4   8  12     3843.10     5467.01    918.03 o 
  -3   8  12     3814.97     3824.87    909.21 o 
  -2   8  12        2.13      269.56    241.90 o 
  -1   8  12       65.17      346.17    252.39 o 
   0   8  12     3562.44     3931.43    726.34 o 
   1   8  12     7083.54     8055.90    446.12 o 
   2   8  12      257.05      650.43    225.74 o 
   3   8  12      117.10      242.82    226.17 o 
   4   8  12     2910.61     3311.49    319.64 o 
  -5   9  12      355.63      155.95    544.35 o 
  -4   9  12     3689.43     3630.95    779.74 o 
  -3   9  12      742.91      261.19    389.87 o 
  -2   9  12     4627.67     4795.53    493.50 o 
  -1   9  12      735.45      958.77    280.04 o 
   0   9  12     3481.60     2996.39    357.99 o 
   1   9  12     1652.44     1858.97    274.88 o 
   2   9  12     4354.20     4410.45    361.77 o 
   3   9  12      882.48      893.40    254.59 o 
   4   9  12     1839.88     2229.51    288.10 o 
  -4  10  12      810.35      353.09    541.41 o 
  -3  10  12     1505.97     1487.62    468.58 o 
  -2  10  12     6121.04     6613.39    470.68 o 
  -1  10  12     1366.61     1262.36    298.38 o 
   0  10  12     2129.35     1766.57    315.87 o 
   1  10  12     2464.12     2476.82    340.51 o 
   2  10  12     6570.10     6656.86    426.54 o 
   3  10  12      189.81      355.73    236.20 o 
   4  10  12      403.36      448.55    223.74 o 
  -4  11  12     1075.88     1097.52    559.06 o 
  -3  11  12      148.37      240.81    304.90 o 
  -2  11  12      238.87       42.79    244.22 o 
  -1  11  12     8241.34     9070.12    561.49 o 
   0  11  12     1367.19     1671.08    399.16 o 
   1  11  12      219.15      135.14    232.50 o 
   2  11  12      147.53      181.92    220.48 o 
   3  11  12     7820.92     8484.40    472.24 o 
   4  11  12     1225.91     1043.69    272.24 o 
  -4  12  12     2077.59     3067.51    679.70 o 
  -3  12  12     3509.79     3644.20    461.71 o 
  -2  12  12     1526.16     2343.92    344.31 o 
  -1  12  12       16.64      283.66    247.33 o 
   0  12  12     2493.76     3010.48    465.47 o 
   1  12  12     6879.28     7437.54    497.18 o 
   2  12  12     1038.21      699.88    234.72 o 
   3  12  12        2.59       15.26    219.11 o 
   4  12  12     1560.79     1313.03    286.32 o 
  -4  13  12     6811.05     6391.73    731.10 o 
  -3  13  12      254.74      578.11    308.93 o 
  -2  13  12     4722.39     5041.59    440.74 o 
  -1  13  12      201.16       69.73    266.71 o 
   0  13  12     6218.87     6124.38    464.68 o 
   1  13  12       12.47      323.04    253.92 o 
   2  13  12     4250.97     4540.37    523.18 o 
   3  13  12       13.78     -119.55    213.93 o 
   4  13  12     2641.75     3171.07    344.81 o 
  -4  14  12     1716.18     2124.01    533.58 o 
  -3  14  12     3194.24     2899.44    423.81 o 
  -2  14  12     3013.57     3635.47    396.86 o 
  -1  14  12       60.13      148.03    246.48 o 
   0  14  12     2474.24     2558.67    361.95 o 
   1  14  12     6273.08     6850.17    640.87 o 
   2  14  12     3249.25     3485.61    475.33 o 
   3  14  12      499.90      492.77    288.81 o 
   4  14  12     1747.32     1771.28    310.29 o 
  -4  15  12       71.98      274.60    414.88 o 
  -3  15  12        4.36       87.47    293.46 o 
  -2  15  12      194.50      551.23    271.70 o 
  -1  15  12     8544.77     9118.42    532.89 o 
   0  15  12      147.67      212.81    258.35 o 
   1  15  12       30.64      220.43    261.20 o 
   2  15  12       25.87      390.25    267.36 o 
   3  15  12     6908.59     7212.30    448.15 o 
   4  15  12       58.87     -125.86    242.39 o 
  -4  16  12      830.60     1330.76    494.17 o 
  -3  16  12     2335.15     2607.80    420.82 o 
  -2  16  12     4388.80     4341.58    418.03 o 
  -1  16  12     1232.37      932.68    336.36 o 
   0  16  12      776.04      527.10    270.01 o 
   1  16  12     2421.10     2660.12    402.19 o 
   2  16  12     3290.54     3310.27    410.67 o 
   3  16  12      720.03      666.42    262.69 o 
   4  16  12      320.54       63.32    245.22 o 
  -4  17  12     3355.52     4087.13    667.85 o 
  -3  17  12     3538.24     3208.80    466.17 o 
  -2  17  12     2013.28     1964.84    339.98 o 
  -1  17  12       47.74      -60.51    277.33 o 
   0  17  12     3256.89     3611.08    581.63 o 
   1  17  12     1857.21     2126.49    354.28 o 
   2  17  12     2374.28     2541.90    370.56 o 
   3  17  12      161.22       46.33    237.63 o 
   4  17  12     1713.80     1689.58    314.26 o 
  -4  18  12     2289.70     1526.21    402.84 o 
  -3  18  12     3201.11     3393.22    513.07 o 
  -2  18  12      221.09      208.39    261.18 o 
  -1  18  12     1393.93     1138.62    314.55 o 
   0  18  12     2917.42     3558.81    645.11 o 
   1  18  12     4522.94     5327.00    464.74 o 
   2  18  12        1.74       -3.12    257.47 o 
   3  18  12     1335.38      996.54    285.50 o 
   4  18  12     2114.27     1841.68    358.65 o 
  -4  19  12     1264.56     1158.06    378.78 o 
  -3  19  12      108.37      -57.08    305.15 o 
  -2  19  12     1336.70     1586.99    369.90 o 
  -1  19  12     3836.08     4611.26    437.47 o 
   0  19  12     1971.74     2015.52    347.91 o 
   1  19  12      360.38       46.20    270.34 o 
   2  19  12      862.45     1151.45    318.04 o 
   3  19  12     3095.50     2844.43    398.32 o 
  -4  20  12       51.49      -76.50    405.32 o 
  -3  20  12      165.10       71.07    313.79 o 
  -2  20  12     2961.44     2751.51    439.46 o 
  -1  20  12     3665.22     4151.74    443.39 o 
   0  20  12       25.64      334.81    264.21 o 
   1  20  12      175.34       45.81    262.04 o 
   2  20  12     2332.78     3156.06    715.20 o 
   3  20  12     2251.84     1798.15    356.04 o 
  -3  21  12     4676.57     5148.23    555.23 o 
  -2  21  12     2033.15     2046.33    511.51 o 
  -1  21  12      524.43      296.01    270.82 o 
   0  21  12      115.43      113.75    263.84 o 
   1  21  12     4087.21     3640.19    414.91 o 
   2  21  12     1646.33     1853.02    348.38 o 
   3  21  12      838.90      225.37    304.16 o 
  -3  22  12      993.05     1138.99    370.39 o 
  -2  22  12      674.95      692.72    339.73 o 
  -1  22  12     1577.94     1297.75    324.54 o 
   0  22  12     3278.70     3592.79    494.38 o 
   1  22  12     1115.46     1462.36    330.26 o 
   2  22  12     1582.75     1251.42    329.68 o 
   3  22  12      801.35      660.77    313.37 o 
  -3  23  12      491.59      551.60    351.14 o 
  -2  23  12     2114.21     1826.07    401.81 o 
  -1  23  12      325.28      395.81    285.52 o 
   0  23  12     3138.25     3159.51    402.57 o 
   1  23  12      934.29     1179.57    324.81 o 
   2  23  12     2122.59     1467.73    367.10 o 
   3  23  12      169.39       77.65    284.12 o 
  -3  24  12       29.81       28.84    326.10 o 
  -2  24  12      238.28       75.34    499.07 o 
  -1  24  12     6190.62     5484.12    474.93 o 
   0  24  12      255.62      408.23    294.50 o 
   1  24  12        5.16      -57.64    268.28 o 
   2  24  12      441.78      -36.36    288.60 o 
   3  24  12     3657.17     3648.51    639.59 o 
  -3  25  12     5500.96     5725.30    770.91 o 
  -2  25  12      941.66      707.88    519.75 o 
  -1  25  12       55.00     -194.66    253.37 o 
   0  25  12     1303.34     1296.18    411.52 o 
   1  25  12     4291.62     4664.55    454.24 o 
   2  25  12      593.02      372.15    291.02 o 
  -2  26  12     2058.88     2934.92    457.09 o 
  -1  26  12      440.79       19.68    293.31 o 
   0  26  12     2952.67     2379.39    634.50 o 
   1  26  12        8.23     -240.84    256.47 o 
   2  26  12     2275.61     1797.44    381.44 o 
  -2  27  12     2727.10     3173.01    806.14 o 
  -1  27  12      161.52      374.26    282.16 o 
   0  27  12     1285.47     1536.72    352.30 o 
   1  27  12      862.54      878.46    314.46 o 
   2  27  12     2511.99     2435.54    610.50 o 
  -2  28  12      431.41      196.55    401.33 o 
  -1  28  12     3441.33     4523.08    815.00 o 
   0  28  12      394.05      470.54    308.76 o 
   1  28  12      280.80      336.34    284.02 o 
  -1  29  12      152.02      492.77    294.53 o 
   0  29  12     3489.97     4185.16    452.64 o 
   1  29  12     1680.52     1843.22    367.07 o 
  -1  30  12       64.55      306.01    503.15 o 
   0  30  12     2535.35     2103.86    370.29 o 
  -3   0  13     1790.02     1688.95    709.12 o 
  -1   0  13     1196.69     1344.69    688.53 o 
   1   0  13     1777.89     2251.38    480.92 o 
   3   0  13      429.66       19.38    393.22 o 
  -3   1  13      152.87      278.68    450.36 o 
  -2   1  13      499.63      604.09    617.91 o 
  -1   1  13     1077.07     1518.61    476.59 o 
   0   1  13     6627.73     6862.18    481.28 o 
   1   1  13      134.57      383.28    261.35 o 
   2   1  13      580.68      359.11    271.85 o 
   3   1  13      363.15      357.64    283.94 o 
  -3   2  13      105.74     1174.03    715.01 o 
  -2   2  13    12160.18    12979.13    924.69 o 
  -1   2  13      677.15      989.17    769.44 o 
   0   2  13      656.71      463.88    305.48 o 
   1   2  13      274.84     -169.58    248.79 o 
   2   2  13    15536.34    16866.21    700.20 o 
   3   2  13      716.86      710.45    299.55 o 
  -4   3  13     3620.42     4902.07    894.50 o 
  -3   3  13     2400.94     2612.87    788.57 o 
  -2   3  13       10.47     -188.02    383.16 o 
  -1   3  13      437.78      859.81    443.63 o 
   0   3  13     5114.75     5636.60    526.06 o 
   1   3  13     1331.50     1569.27    411.54 o 
   2   3  13        5.45      145.57    268.04 o 
   3   3  13       50.19      -65.48    260.38 o 
  -3   4  13     1536.20     2016.91    639.98 o 
  -2   4  13      282.19      472.64    388.82 o 
  -1   4  13      309.08     -146.72    238.09 o 
   0   4  13     1016.40     1432.70    305.35 o 
   1   4  13      927.36      859.14    283.46 o 
   2   4  13      233.00      209.81    362.86 o 
   3   4  13      101.87       18.04    254.97 o 
  -3   5  13     1283.74     1784.22    678.23 o 
  -2   5  13      933.31     1383.56    412.11 o 
  -1   5  13     1630.02     1992.45    338.63 o 
   0   5  13     6310.18     7627.71    509.02 o 
   1   5  13     1941.80     2295.26    297.88 o 
   2   5  13      857.19     1105.61    302.07 o 
   3   5  13      979.22      955.68    310.68 o 
  -3   6  13      779.44      486.21    429.19 o 
  -2   6  13     6585.76     7402.58    593.81 o 
  -1   6  13     7047.74     7285.34    496.09 o 
   0   6  13      133.90      503.37    272.23 o 
   1   6  13     1027.86     1227.51    268.74 o 
   2   6  13     7834.75     7472.27    452.19 o 
   3   6  13     3443.99     3673.50    415.25 o 
  -3   7  13     1818.43     1571.74    500.21 o 
  -2   7  13      582.77      907.32    350.55 o 
  -1   7  13       75.10      -78.82    243.83 o 
   0   7  13      795.22      384.41    273.15 o 
   1   7  13     2434.42     2529.41    423.31 o 
   2   7  13      180.85       21.50    334.46 o 
   3   7  13       11.44       25.92    238.15 o 
  -3   8  13     1298.33     1350.69    505.17 o 
  -2   8  13      440.84      179.85    487.47 o
[truncated: 5,602 more chars]
